# Supplementary material for: Monosaccharides drive Salmonella gut colonization in a context-dependent or -independent manner
Source: Nat Commun. 2025 Feb 18;16:1735. doi: 10.1038/s41467-025-56890-y (PMC11836396; doi:10.1038/s41467-025-56890-y)
Supplement: Supplementary file 3 — Supplementary Data 1–12 [file 41467_2025_56890_MOESM3_ESM.xlsx]

## Sheet: Contents
Supplementary Data	Mouse model	Contents	Internal experiment number
Data 1	n.a.	WISH-barcoded pool
Data 2	C57BL/6J (Germ free)	raw data; SES; CI calculations	TV7140
Data 2.1		CI and SES combined with median/min/max calculation
Data 3	C57BL/6J (SPF, Str)	raw data; SES; CI calculations	TV6960, TV7063
Data 3.1		CI and SES combined with median/min/max calculation
Data 4	129S6/SvEvTac (SPF, Str)	raw data; SES; CI calculations	TV6972, TV7064
Data 4.1		CI and SES combined with median/min/max calculation
Data 5	C57VL/6J (LCM)	raw data; SES; CI calculations	TV7127, TV7114
Data 5.1		CI and SES combined with median/min/max calculation
Data 6	C57VL/6J (OMM12)	raw data; SES; CI calculations	TV7113, TV6939, TV7141
Data 6.1		CI and SES combined with median/min/max calculation
Data 7	129S6/SvEvTac (SPF, Str); ATCC14028S competition	raw data; SES; CI calculations	TV7073, TV7091
Data 7.1		CI and SES combined with median/min/max calculation
Data 8	n.a.	Analysis of metabolic genes presence	n.a.
Data 8.1	n.a.	Genomes used to study metabolic genes presence	n.a.
Data 9	n.a.	Strains used in this study	n.a.
Data 10	n.a.	Plasmids used in this study	n.a.
Data 11	n.a.	Primers used in this study	n.a.
Data 12	n.a.	Abbreviations	n.a.

## Sheet: Data 1 
WISH tag	WISH sequence [120 bp]	Unique sequence	WISH bracoded strain	Purpose of this strain
2	TATGAGGAGAGTAGGAGGCAATGGGGAGGTTCACAATGTGGGAGGTCATCAGCCTCCTATACTCGGATACCGTCATACCCAGAAGAGACTATTGCCCCTTTATCTACACGCCCACTTACC	TCAGCCTCCTATACTCGGATACCGTCATACCCAGAAGAGA	Control-SB300Wt-WISH2	Control
26	TATGAGGAGAGTAGGAGGCAATGGGGAGGTTCACAATGTGGGAGGTCAGCGAAGTCAGTTTCTCGGTTAGCCTTCTTAGTATGGGTGCCTATTGCCCCTTTATCTACACGCCCACTTACC	GCGAAGTCAGTTTCTCGGTTAGCCTTCTTAGTATGGGTGC	Control-ΔdcuABC-WISH26	Control
27	TATGAGGAGAGTAGGAGGCAATGGGGAGGTTCACAATGTGGGAGGTCAGGTCGATAGGGAATTCGCAAAGGGACTAATAATCGCTGGACTATTGCCCCTTTATCTACACGCCCACTTACC	GGTCGATAGGGAATTCGCAAAGGGACTAATAATCGCTGGA	Control-Δhyb-WISH27	Control
28	TATGAGGAGAGTAGGAGGCAATGGGGAGGTTCACAATGTGGGAGGTCACATCTGTCGAGCATCAGGATAAAGATGCCAACCTCGCTAACTATTGCCCCTTTATCTACACGCCCACTTACC	CATCTGTCGAGCATCAGGATAAAGATGCCAACCTCGCTAA	Control-ΔfrdA-WISH28	Control
113	TATGAGGAGAGTAGGAGGCAATGGGGAGGTTCACAATGTGGGAGGTCAGATGCAGGAACCATTCCGAAATGACCTGCTCTACCTAACCCTATTGCCCCTTTATCTACACGCCCACTTACC	GATGCAGGAACCATTCCGAAATGACCTGCTCTACCTAACC	SES-SB300Wt-WISH113	Shannon evenness score (SES)
115	TATGAGGAGAGTAGGAGGCAATGGGGAGGTTCACAATGTGGGAGGTCAGTTTAAGGGACGGAACGGTAAGGTATGCTCTGACGGAAAGCTATTGCCCCTTTATCTACACGCCCACTTACC	GTTTAAGGGACGGAACGGTAAGGTATGCTCTGACGGAAAG	SES-SB300Wt-WISH115	SES
182	TATGAGGAGAGTAGGAGGCAATGGGGAGGTTCACAATGTGGGAGGTCAGCGATTCAGATAGGCTGGTAACACAGACACATAGTAGGCGCTATTGCCCCTTTATCTACACGCCCACTTACC	GCGATTCAGATAGGCTGGTAACACAGACACATAGTAGGCG	SES-SB300Wt-WISH182	SES
194	TATGAGGAGAGTAGGAGGCAATGGGGAGGTTCACAATGTGGGAGGTCATTGCTGGAACTCCTTCCGTAAGGTCCGTCGTGTATTGATTCTATTGCCCCTTTATCTACACGCCCACTTACC	TTGCTGGAACTCCTTCCGTAAGGTCCGTCGTGTATTGATT	SES-SB300Wt-WISH194	SES
205	TATGAGGAGAGTAGGAGGCAATGGGGAGGTTCACAATGTGGGAGGTCACTCGAGTCCAAGAAGACCTATCAGAGTGCCATTACCGTTCCTATTGCCCCTTTATCTACACGCCCACTTACC	CTCGAGTCCAAGAAGACCTATCAGAGTGCCATTACCGTTC	SES-SB300Wt-WISH205	SES
206	TATGAGGAGAGTAGGAGGCAATGGGGAGGTTCACAATGTGGGAGGTCAACCATACATCAGGCACCGATACCAGCAGTCCATTTCTACCCTATTGCCCCTTTATCTACACGCCCACTTACC	ACCATACATCAGGCACCGATACCAGCAGTCCATTTCTACC	SES-SB300Wt-WISH206	SES
207	TATGAGGAGAGTAGGAGGCAATGGGGAGGTTCACAATGTGGGAGGTCATATGCTTGCCATGCCTGGATAGGAGGCGTTACACATTCTGCTATTGCCCCTTTATCTACACGCCCACTTACC	TATGCTTGCCATGCCTGGATAGGAGGCGTTACACATTCTG	SES-SB300Wt-WISH207	SES
208	TATGAGGAGAGTAGGAGGCAATGGGGAGGTTCACAATGTGGGAGGTCACTATGCTCCTTATCGCCGTATGACCTTCTTTCTCCGACTGCTATTGCCCCTTTATCTACACGCCCACTTACC	CTATGCTCCTTATCGCCGTATGACCTTCTTTCTCCGACTG	TS-SB300Wt-WISH208	Titration standards (TS) 1:51; undiluted
209	TATGAGGAGAGTAGGAGGCAATGGGGAGGTTCACAATGTGGGAGGTCAATCAAGAACCGCTGGACGATAGATGGTAGGCGATTGTAGCCTATTGCCCCTTTATCTACACGCCCACTTACC	ATCAAGAACCGCTGGACGATAGATGGTAGGCGATTGTAGC	TS-SB300Wt-WISH209	TS 1:51; undiluted
210	TATGAGGAGAGTAGGAGGCAATGGGGAGGTTCACAATGTGGGAGGTCACTTTACGCCATGCCTTCGATACTGCGTGGATAAGATAGGCCTATTGCCCCTTTATCTACACGCCCACTTACC	CTTTACGCCATGCCTTCGATACTGCGTGGATAAGATAGGC	TS-SB300Wt-WISH210	TS 1:153
212	TATGAGGAGAGTAGGAGGCAATGGGGAGGTTCACAATGTGGGAGGTCACGCAGACGTCAATAACGCAATGAAACGAGTAATGGAAGCCCTATTGCCCCTTTATCTACACGCCCACTTACC	CGCAGACGTCAATAACGCAATGAAACGAGTAATGGAAGCC	TS-SB300Wt-WISH212	TS 1:459
213	TATGAGGAGAGTAGGAGGCAATGGGGAGGTTCACAATGTGGGAGGTCAACTATGGCATCGGTAGGGTATCGGGCTTAGTTTATTCGCACTATTGCCCCTTTATCTACACGCCCACTTACC	ACTATGGCATCGGTAGGGTATCGGGCTTAGTTTATTCGCA	TS-SB300Wt-WISH213	TS 1:1683
3	TATGAGGAGAGTAGGAGGCAATGGGGAGGTTCACAATGTGGGAGGTCATATGTGGCCCAGTCATGGTAAAGGAATAATGGGATGCCGTCTATTGCCCCTTTATCTACACGCCCACTTACC	TATGTGGCCCAGTCATGGTAAAGGAATAATGGGATGCCGT	ΔgatD-WISH3	Metabolic mutants
4	TATGAGGAGAGTAGGAGGCAATGGGGAGGTTCACAATGTGGGAGGTCAACCGAATTTGACAGGGGGAAAGGTTAGAATGATGCCCGATCTATTGCCCCTTTATCTACACGCCCACTTACC	ACCGAATTTGACAGGGGGAAAGGTTAGAATGATGCCCGAT	ΔfucK-WISH4	Metabolic mutants
5	TATGAGGAGAGTAGGAGGCAATGGGGAGGTTCACAATGTGGGAGGTCATGCCAAGTCATAGGGAGGATACACAAAGCCCAGGATTAGGCTATTGCCCCTTTATCTACACGCCCACTTACC	TGCCAAGTCATAGGGAGGATACACAAAGCCCAGGATTAGG	ΔmurQ-WISH5	Metabolic mutants
6	TATGAGGAGAGTAGGAGGCAATGGGGAGGTTCACAATGTGGGAGGTCAATGCGTTCATAGCGCACCAAATAGTGCTCCCATAAGGTCCCTATTGCCCCTTTATCTACACGCCCACTTACC	ATGCGTTCATAGCGCACCAAATAGTGCTCCCATAAGGTCC	ΔkdgK-WISH6	Metabolic mutants
7	TATGAGGAGAGTAGGAGGCAATGGGGAGGTTCACAATGTGGGAGGTCAAAGTATTCGATCCCGCCCTTTGGCGATTTAGATGGGATGACTATTGCCCCTTTATCTACACGCCCACTTACC	AAGTATTCGATCCCGCCCTTTGGCGATTTAGATGGGATGA	ΔgntK-WISH7	Metabolic mutants
9	TATGAGGAGAGTAGGAGGCAATGGGGAGGTTCACAATGTGGGAGGTCACAGAAAACTACCCTGGGGATAGTCGTAGGGTGATGTCTGACTATTGCCCCTTTATCTACACGCCCACTTACC	CAGAAAACTACCCTGGGGATAGTCGTAGGGTGATGTCTGA	Δglk-WISH9	Metabolic mutants
10	TATGAGGAGAGTAGGAGGCAATGGGGAGGTTCACAATGTGGGAGGTCACAAAAGAAGCTCGCCAGGATAACAACCTCAATACGCCCATCTATTGCCCCTTTATCTACACGCCCACTTACC	CAAAAGAAGCTCGCCAGGATAACAACCTCAATACGCCCAT	ΔglpA-WISH10	Metabolic mutants
55	TATGAGGAGAGTAGGAGGCAATGGGGAGGTTCACAATGTGGGAGGTCAAACAGTGATAGGGTCCCCTAATGAGAATGGACAACGGGAGCTATTGCCCCTTTATCTACACGCCCACTTACC	AACAGTGATAGGGTCCCCTAATGAGAATGGACAACGGGAG	ΔfruK-WISH55	Metabolic mutants
12	TATGAGGAGAGTAGGAGGCAATGGGGAGGTTCACAATGTGGGAGGTCAAAAGCCCTTCGGTACACCATTACGCCACCATTCTTCCATACTATTGCCCCTTTATCTACACGCCCACTTACC	AAAGCCCTTCGGTACACCATTACGCCACCATTCTTCCATA	ΔsrlD-WISH12	Metabolic mutants
13	TATGAGGAGAGTAGGAGGCAATGGGGAGGTTCACAATGTGGGAGGTCAGGAGGATACCAGTATCGCTAAACTGAATCCCTCCCATCTGCTATTGCCCCTTTATCTACACGCCCACTTACC	GGAGGATACCAGTATCGCTAAACTGAATCCCTCCCATCTG	ΔidnD-WISH13	Metabolic mutants
102	TATGAGGAGAGTAGGAGGCAATGGGGAGGTTCACAATGTGGGAGGTCACGCATGATTGTCAACGGGATTGATGCTTGGTATTGCGAACCTATTGCCCCTTTATCTACACGCCCACTTACC	CGCATGATTGTCAACGGGATTGATGCTTGGTATTGCGAAC	ΔglxK-WISH102	Metabolic mutants
15	TATGAGGAGAGTAGGAGGCAATGGGGAGGTTCACAATGTGGGAGGTCAACACGGTAGGACCTATCGTTATCGTAGTTTCGTCCATCGTCTATTGCCCCTTTATCTACACGCCCACTTACC	ACACGGTAGGACCTATCGTTATCGTAGTTTCGTCCATCGT	ΔdgoK-WISH15	Metabolic mutants
16	TATGAGGAGAGTAGGAGGCAATGGGGAGGTTCACAATGTGGGAGGTCATGGATACGAGTTAGGGCGTTTGCTTATCGGCTCTCATTTGCTATTGCCCCTTTATCTACACGCCCACTTACC	TGGATACGAGTTAGGGCGTTTGCTTATCGGCTCTCATTTG	ΔuxaC-WISH16	Metabolic mutants
17	TATGAGGAGAGTAGGAGGCAATGGGGAGGTTCACAATGTGGGAGGTCACCAAGCTATTCCCGATGCTAATGGTGGATGAAAGGACGATCTATTGCCCCTTTATCTACACGCCCACTTACC	CCAAGCTATTCCCGATGCTAATGGTGGATGAAAGGACGAT	ΔgalK-WISH17	Metabolic mutants
19	TATGAGGAGAGTAGGAGGCAATGGGGAGGTTCACAATGTGGGAGGTCATCTACTCACTAGGACGGGATAAGCGATTGGAACTGATGGTCTATTGCCCCTTTATCTACACGCCCACTTACC	TCTACTCACTAGGACGGGATAAGCGATTGGAACTGATGGT	Δpgl-WISH19	Metabolic mutants
60	TATGAGGAGAGTAGGAGGCAATGGGGAGGTTCACAATGTGGGAGGTCATTTAGGCATGTACCGGGGTTTCCATCGTCATTACTCCCTCCTATTGCCCCTTTATCTACACGCCCACTTACC	TTTAGGCATGTACCGGGGTTTCCATCGTCATTACTCCCTC	ΔrhaB-WISH60	Metabolic mutants
21	TATGAGGAGAGTAGGAGGCAATGGGGAGGTTCACAATGTGGGAGGTCAGTTAGTGCAATGCCCAGGAATCATAGCCAATCAAGACCGTCTATTGCCCCTTTATCTACACGCCCACTTACC	GTTAGTGCAATGCCCAGGAATCATAGCCAATCAAGACCGT	ΔmalQ-WISH21	Metabolic mutants
61	TATGAGGAGAGTAGGAGGCAATGGGGAGGTTCACAATGTGGGAGGTCAAACCACCTTCCGAAACGGTTTCTTATCATCCGAGTCCCACCTATTGCCCCTTTATCTACACGCCCACTTACC	AACCACCTTCCGAAACGGTTTCTTATCATCCGAGTCCCAC	ΔnagZ-WISH61	Metabolic mutants
31	TATGAGGAGAGTAGGAGGCAATGGGGAGGTTCACAATGTGGGAGGTCACCGAGACGTTTTACGTCGATTGAGGAACGGGTATGGATTTCTATTGCCCCTTTATCTACACGCCCACTTACC	CCGAGACGTTTTACGTCGATTGAGGAACGGGTATGGATTT	ΔxylB-WISH31	Metabolic mutants
32	TATGAGGAGAGTAGGAGGCAATGGGGAGGTTCACAATGTGGGAGGTCAATGGAATCCAAAGCCCGGTTTGGGTTTGAATCCTTGTTGGCTATTGCCCCTTTATCTACACGCCCACTTACC	ATGGAATCCAAAGCCCGGTTTGGGTTTGAATCCTTGTTGG	ΔmanA-WISH32	Metabolic mutants
33	TATGAGGAGAGTAGGAGGCAATGGGGAGGTTCACAATGTGGGAGGTCAGCACTCGTGTACAAGTGCATTCCACCTCTCCACTATCTTGCTATTGCCCCTTTATCTACACGCCCACTTACC	GCACTCGTGTACAAGTGCATTCCACCTCTCCACTATCTTG	ΔgudD-WISH33	Metabolic mutants
34	TATGAGGAGAGTAGGAGGCAATGGGGAGGTTCACAATGTGGGAGGTCACCCAATAAGTGACACGCCTATGCGTCGTAAGAGAGTGTTCCTATTGCCCCTTTATCTACACGCCCACTTACC	CCCAATAAGTGACACGCCTATGCGTCGTAAGAGAGTGTTC	ΔgarK-WISH34	Metabolic mutants
62	TATGAGGAGAGTAGGAGGCAATGGGGAGGTTCACAATGTGGGAGGTCAGCGAACCCTAATATGGGCTAAACCAGACTACGACCATACGCTATTGCCCCTTTATCTACACGCCCACTTACC	GCGAACCCTAATATGGGCTAAACCAGACTACGACCATACG	ΔglpD-WISH62	Metabolic mutants
38	TATGAGGAGAGTAGGAGGCAATGGGGAGGTTCACAATGTGGGAGGTCACGAACGATATGCACGAGGTAACGAGACAGAGATAAGCACGCTATTGCCCCTTTATCTACACGCCCACTTACC	CGAACGATATGCACGAGGTAACGAGACAGAGATAAGCACG	ΔaraB-WISH38	Metabolic mutants
63	TATGAGGAGAGTAGGAGGCAATGGGGAGGTTCACAATGTGGGAGGTCACCGTGCTTTTCATGGTCGATTGTAGTAGACGCCCAGTAACCTATTGCCCCTTTATCTACACGCCCACTTACC	CCGTGCTTTTCATGGTCGATTGTAGTAGACGCCCAGTAAC	ΔnagB-WISH63	Metabolic mutants
40	TATGAGGAGAGTAGGAGGCAATGGGGAGGTTCACAATGTGGGAGGTCATTGTTAACGTGGGCCAGGATACCGCTACACCATTGCTTTACTATTGCCCCTTTATCTACACGCCCACTTACC	TTGTTAACGTGGGCCAGGATACCGCTACACCATTGCTTTA	ΔpfkB-WISH40	Metabolic mutants
103	TATGAGGAGAGTAGGAGGCAATGGGGAGGTTCACAATGTGGGAGGTCACCCCCTATTCTCCATTCCATACACAGTCAGAAATCCCGAGCTATTGCCCCTTTATCTACACGCCCACTTACC	CCCCCTATTCTCCATTCCATACACAGTCAGAAATCCCGAG	ΔchbF-WISH103	Metabolic mutants
42	TATGAGGAGAGTAGGAGGCAATGGGGAGGTTCACAATGTGGGAGGTCAGTAGAATTTCGGGGTGGGAATACATACTGGGCAAACGCTACTATTGCCCCTTTATCTACACGCCCACTTACC	GTAGAATTTCGGGGTGGGAATACATACTGGGCAAACGCTA	ΔnagK-WISH42	Metabolic mutants
46	TATGAGGAGAGTAGGAGGCAATGGGGAGGTTCACAATGTGGGAGGTCAGCCCTCGTACATATACCCATTGATTACGGAGTTGAGGAGGCTATTGCCCCTTTATCTACACGCCCACTTACC	GCCCTCGTACATATACCCATTGATTACGGAGTTGAGGAGG	Δpgm-WISH46	Metabolic mutants
47	TATGAGGAGAGTAGGAGGCAATGGGGAGGTTCACAATGTGGGAGGTCAAGTTCCAACACAGAGGCCATAGGCTTCATACGCACTTTCTCTATTGCCCCTTTATCTACACGCCCACTTACC	AGTTCCAACACAGAGGCCATAGGCTTCATACGCACTTTCT	Δpgi-WISH47	Metabolic mutants
49	TATGAGGAGAGTAGGAGGCAATGGGGAGGTTCACAATGTGGGAGGTCACCACATACGCCAGTAAGCAATGACTGAGATACGGATGGTTCTATTGCCCCTTTATCTACACGCCCACTTACC	CCACATACGCCAGTAAGCAATGACTGAGATACGGATGGTT	Δmak-WISH49	Metabolic mutants
50	TATGAGGAGAGTAGGAGGCAATGGGGAGGTTCACAATGTGGGAGGTCATTCACGTTCACCGCTACCAAAGTAGATAGCCACGCAGAATCTATTGCCCCTTTATCTACACGCCCACTTACC	TTCACGTTCACCGCTACCAAAGTAGATAGCCACGCAGAAT	ΔnanK-WISH50	Metabolic mutants
51	TATGAGGAGAGTAGGAGGCAATGGGGAGGTTCACAATGTGGGAGGTCAAGTACATACTCCCACGGCATAAGCATAGTAGCCTGTGTGTCTATTGCCCCTTTATCTACACGCCCACTTACC	AGTACATACTCCCACGGCATAAGCATAGTAGCCTGTGTGT	ΔpfkA-WISH51	Metabolic mutants
52	TATGAGGAGAGTAGGAGGCAATGGGGAGGTTCACAATGTGGGAGGTCACAGTCTTCTCGGACTACCAAAGGTCCCATCATCTCGTTAGCTATTGCCCCTTTATCTACACGCCCACTTACC	CAGTCTTCTCGGACTACCAAAGGTCCCATCATCTCGTTAG	ΔglpK-WISH52	Metabolic mutants
109	TATGAGGAGAGTAGGAGGCAATGGGGAGGTTCACAATGTGGGAGGTCACTGAAGGCACGCATTTGCATAAGGGACGGACACTAAGAAGCTATTGCCCCTTTATCTACACGCCCACTTACC	CTGAAGGCACGCATTTGCATAAGGGACGGACACTAAGAAG	ΔtreC-WISH109	Metabolic mutants

## Sheet: Data 2
TV7140
Barcode	WISH	Inoculum	d1AZ999	d1BA1	d1BA2	d1BA3	d1BA4	d1BA5	d2AZ999	d2BA1	d2BA2	d2BA3	d2BA4	d2BA5	ccAZ999	ccBA1	ccBA2	ccBA3	ccBA4	ccBA5
AACAGTGATAGGGTCCCCTAATGAGAATGGACAACGGGAG	ΔfruK-WISH55	12674	8139	4256	4271	1924	3954	13062	87	75	56	59	60	196	3188	2890	3611	1065	896	2683
AAAGCCCTTCGGTACACCATTACGCCACCATTCTTCCATA	ΔsrlD-WISH12	16821	27715	24254	24829	20861	24584	40044	16282	15174	14788	30531	13015	7492	35601	31899	33548	35462	15262	29295
GGAGGATACCAGTATCGCTAAACTGAATCCCTCCCATCTG	ΔidnD-WISH13	11344	24303	32577	22682	26575	27903	54172	17558	19923	12683	50035	26771	8792	43357	46906	37423	39132	28273	33083
CGCATGATTGTCAACGGGATTGATGCTTGGTATTGCGAAC	ΔglxK-WISH102	23476	79695	96917	77530	61208	83054	124446	63898	91760	104073	67500	53643	23184	105577	170672	163832	83754	59611	100312
ACACGGTAGGACCTATCGTTATCGTAGTTTCGTCCATCGT	ΔdgoK-WISH15	15361	27718	30814	14684	15780	22148	37284	17686	14748	7086	15949	14500	6313	35987	36789	22518	19167	21547	24590
TGGATACGAGTTAGGGCGTTTGCTTATCGGCTCTCATTTG	ΔuxaC-WISH16	11771	25537	36393	25098	26265	27061	28147	19699	16418	6758	26730	30848	5365	37680	34172	29827	25140	25244	26244
CCAAGCTATTCCCGATGCTAATGGTGGATGAAAGGACGAT	ΔgalK-WISH17	15812	26770	24102	24111	24139	19068	55680	14059	15818	9752	32850	15568	9991	37366	30694	33509	28905	18561	35829
TCTACTCACTAGGACGGGATAAGCGATTGGAACTGATGGT	Δpgl-WISH19	12532	21978	23629	15875	15956	20959	23288	3259	1330	1002	5725	943	1842	20471	10819	15916	8717	7521	13829
TTTAGGCATGTACCGGGGTTTCCATCGTCATTACTCCCTC	ΔrhaB-WISH60	13049	30837	46332	35497	34018	37753	64384	24304	31619	24489	47618	27066	10244	47718	47651	50918	46799	36635	36041
GTTAGTGCAATGCCCAGGAATCATAGCCAATCAAGACCGT	ΔmalQ-WISH21	17416	30003	44176	24971	28914	37868	69112	46395	17183	16955	55420	31586	27100	162184	96203	105946	104930	99792	203265
TCAGCCTCCTATACTCGGATACCGTCATACCCAGAAGAGA	Control-SB300Wt-WISH2	16270	54102	71624	50712	46679	63260	127217	41305	47417	28338	91353	56700	24908	92049	99568	84091	89952	81812	67959
AACCACCTTCCGAAACGGTTTCTTATCATCCGAGTCCCAC	ΔnagZ-WISH61	18222	57131	74141	58719	51673	62201	127658	47821	52083	47385	79427	47563	20435	97127	90050	99264	75844	61277	75489
CCGAGACGTTTTACGTCGATTGAGGAACGGGTATGGATTT	ΔxylB-WISH31	12250	44949	66283	43075	36477	55234	110077	45305	69016	49052	76780	46330	30074	83077	135076	103176	93197	62112	83391
ATGGAATCCAAAGCCCGGTTTGGGTTTGAATCCTTGTTGG	ΔmanA-WISH32	9575	14667	21706	16815	3577	12789	18672	892	618	273	347	410	414	12807	10644	17364	3686	6094	9058
GCACTCGTGTACAAGTGCATTCCACCTCTCCACTATCTTG	ΔgudD-WISH33	14359	47704	70249	41940	34944	55955	114264	54736	87899	50557	73683	53377	20342	90552	183031	116601	99097	67260	98324
CCCAATAAGTGACACGCCTATGCGTCGTAAGAGAGTGTTC	ΔgarK-WISH34	16345	46891	65428	47020	52169	55931	95045	36763	44261	32597	81546	48188	16687	75276	75666	71639	75203	57698	58424
GCGAACCCTAATATGGGCTAAACCAGACTACGACCATACG	ΔglpD-WISH62	8463	23621	26108	20515	21917	36852	64203	50920	26720	23305	101439	33509	27357	186685	99666	159195	195569	141745	334065
CGAACGATATGCACGAGGTAACGAGACAGAGATAAGCACG	ΔaraB-WISH38	15284	34262	53477	35106	37287	40711	75829	34301	29666	18471	51702	65393	13830	64189	60490	53971	50634	51396	49827
CCGTGCTTTTCATGGTCGATTGTAGTAGACGCCCAGTAAC	ΔnagB-WISH63	17165	15301	24546	26622	22279	15770	21087	9930	10273	9696	34418	5916	4548	23125	25917	40321	41153	11060	11687
TTGTTAACGTGGGCCAGGATACCGCTACACCATTGCTTTA	ΔpfkB-WISH40	36473	165878	166300	171722	156339	164526	236150	180744	148106	255134	186236	95716	71050	236813	298017	382015	176204	133958	252090
CCCCCTATTCTCCATTCCATACACAGTCAGAAATCCCGAG	ΔchbF-WISH103	10546	17699	21665	14548	15449	20821	41593	7929	5185	3007	9733	14163	6962	27069	21265	19581	13755	15294	27602
TATGTGGCCCAGTCATGGTAAAGGAATAATGGGATGCCGT	ΔgatD-WISH3	13060	38961	51811	38843	38201	42704	82219	31606	34343	27233	57902	38642	14480	65366	63016	60828	51319	45757	50631
GTAGAATTTCGGGGTGGGAATACATACTGGGCAAACGCTA	ΔnagK-WISH42	10752	26613	39329	26612	26164	30819	54755	20895	24555	17343	36554	30446	15063	44531	47814	40159	32566	32638	34828
GCCCTCGTACATATACCCATTGATTACGGAGTTGAGGAGG	Δpgm-WISH46	11150	373	521	550	92	747	89	13	LOD	LOD	LOD	LOD	12	335	90	238	32	46	55
AGTTCCAACACAGAGGCCATAGGCTTCATACGCACTTTCT	Δpgi-WISH47	13726	7960	5689	LOD	LOD	6611	3659	470	LOD	LOD	LOD	LOD	LOD	3268	LOD	LOD	LOD	LOD	1574
CCACATACGCCAGTAAGCAATGACTGAGATACGGATGGTT	Δmak-WISH49	12785	32336	45324	27891	29788	35903	68040	28476	28175	19466	40474	27741	13013	54961	57050	45721	40730	37132	43096
TTCACGTTCACCGCTACCAAAGTAGATAGCCACGCAGAAT	ΔnanK-WISH50	13745	38095	50008	37891	40073	43891	77092	28701	29158	27544	62627	29463	13907	56731	53210	56191	54703	40343	47169
AGTACATACTCCCACGGCATAAGCATAGTAGCCTGTGTGT	ΔpfkA-WISH51	11527	2319	2049	1202	904	2713	1307	5180	4701	2628	634	2231	721	2594	789	1112	430	1739	1421
CAGTCTTCTCGGACTACCAAAGGTCCCATCATCTCGTTAG	ΔglpK-WISH52	10420	19243	25983	22005	21723	23545	44278	23889	28608	45908	35256	26174	9364	29657	38311	46909	35508	16566	32379
CTGAAGGCACGCATTTGCATAAGGGACGGACACTAAGAAG	ΔtreC-WISH109	14504	32840	43660	30691	33329	38785	66609	25739	24768	20501	46659	31403	12801	49598	48115	44739	43137	37568	40029
ACCGAATTTGACAGGGGGAAAGGTTAGAATGATGCCCGAT	ΔfucK-WISH4	15290	46066	60153	45411	49655	50032	86466	33912	37495	35222	69998	37963	14956	69420	70018	69056	67014	46616	54820
TGCCAAGTCATAGGGAGGATACACAAAGCCCAGGATTAGG	ΔmurQ-WISH5	21410	62436	74250	66374	61097	68968	106693	54673	41178	42172	69559	51375	27612	94844	77868	93623	69332	58899	75987
ATGCGTTCATAGCGCACCAAATAGTGCTCCCATAAGGTCC	ΔkdgK-WISH6	12269	19526	18967	12556	13762	14383	25295	12841	7347	3410	15185	8654	6568	25263	20493	15687	13552	11542	16152
AAGTATTCGATCCCGCCCTTTGGCGATTTAGATGGGATGA	ΔgntK-WISH7	10784	19829	27558	16835	15427	21660	29012	12132	11048	8791	8569	12001	5190	26395	39065	24344	16696	14914	24602
CAGAAAACTACCCTGGGGATAGTCGTAGGGTGATGTCTGA	Δglk-WISH9	15774	45590	63086	39075	34526	48615	75199	38810	53353	45827	46372	40469	13914	70801	110492	79829	57416	41366	60768
CAAAAGAAGCTCGCCAGGATAACAACCTCAATACGCCCAT	ΔglpA-WISH10	11931	30330	48012	30808	22412	39154	59679	24990	26189	17801	30313	32934	10058	53722	55807	47220	31797	40180	35880
GCGAAGTCAGTTTCTCGGTTAGCCTTCTTAGTATGGGTGC	Control-ΔdcuABC-WISH26	20531	18282	15563	13803	10114	15822	13271	10066	5675	8710	9864	8276	1805	17708	12259	14994	7006	10430	8077
GGTCGATAGGGAATTCGCAAAGGGACTAATAATCGCTGGA	Control-Δhyb-WISH27	27691	86930	98498	80457	65834	93246	139857	83656	122921	120436	74424	82421	24690	133772	200938	175045	99597	73357	116291
CATCTGTCGAGCATCAGGATAAAGATGCCAACCTCGCTAA	Control-ΔfrdA-WISH28	18482	15484	10893	10094	7712	12482	8822	7285	2855	3678	4628	21683	2707	14068	10696	9817	4418	14966	7041
GATGCAGGAACCATTCCGAAATGACCTGCTCTACCTAACC	SES-SB300Wt-WISH113	19034	62922	77102	53931	41203	62926	97205	52127	85778	73947	47394	40850	20171	87536	144074	122027	61130	50598	75791
GTTTAAGGGACGGAACGGTAAGGTATGCTCTGACGGAAAG	SES-SB300Wt-WISH115	17768	44783	60949	42211	46558	50925	89320	31282	37055	27540	64736	42374	17675	70410	70868	61826	65343	52908	56380
GCGATTCAGATAGGCTGGTAACACAGACACATAGTAGGCG	SES-SB300Wt-WISH182	16432	42417	57260	39380	38963	47783	82436	33853	40719	34842	48721	32543	16529	69894	75024	64344	52016	45058	54889
TTGCTGGAACTCCTTCCGTAAGGTCCGTCGTGTATTGATT	SES-SB300Wt-WISH194	16703	47588	58265	41094	40973	51628	85740	35835	32696	26168	53543	51758	16800	71844	65862	56723	49972	49059	54063
CTCGAGTCCAAGAAGACCTATCAGAGTGCCATTACCGTTC	SES-SB300Wt-WISH205	23016	64967	79404	63314	60632	74992	115681	43940	46796	34488	79598	48360	18189	92745	93376	89056	71520	66057	73347
ACCATACATCAGGCACCGATACCAGCAGTCCATTTCTACC	SES-SB300Wt-WISH206	21735	58240	76722	57618	58873	66853	111952	43699	47373	40023	76799	42153	20152	87459	95144	87532	71642	59510	71917
TATGCTTGCCATGCCTGGATAGGAGGCGTTACACATTCTG	SES-SB300Wt-WISH207	19687	48301	66857	48615	48585	55137	92692	42355	35654	30791	69037	66788	16966	76630	72934	69732	61553	61015	58146
CTATGCTCCTTATCGCCGTATGACCTTCTTTCTCCGACTG	TS-SB300Wt-WISH208	25372	64727	86299	69448	68762	76053	124828	43035	48972	40832	86008	48958	26643	92332	91188	97191	82322	68403	78447
ATCAAGAACCGCTGGACGATAGATGGTAGGCGATTGTAGC	TS-SB300Wt-WISH209	14823	35335	53566	33701	29916	41317	71324	31368	31012	21397	43186	38551	11829	61868	63125	52267	40749	46544	43521
CTTTACGCCATGCCTTCGATACTGCGTGGATAAGATAGGC	TS-SB300Wt-WISH210	5353	14237	19054	12160	11125	14624	24882	13441	10550	8050	14784	8883	4176	23654	23555	17388	14785	14455	15707
CGCAGACGTCAATAACGCAATGAAACGAGTAATGGAAGCC	TS-SB300Wt-WISH212	1939	5041	7268	5095	4691	5863	9185	4715	3963	3061	9696	3340	1866	8772	8302	7929	7348	5520	5624
ACTATGGCATCGGTAGGGTATCGGGCTTAGTTTATTCGCA	TS-SB300Wt-WISH213	449	1459	1378	1328	688	1241	1815	1395	966	1235	872	1757	437	2284	1878	2271	944	1312	1174
calculation of the Shannon evenness score for each sample	Sum(7 Wild types)	134375	369218	476559	346163	335787	410244	675026	283091	326071	267799	439828	324826	126482	556518	617282	551240	433176	384205	444533
	SES-SB300Wt-WISH113	0.141648	0.17042	0.161789	0.155797	0.122706	0.153387	0.144002	0.184135	0.263065	0.276129	0.107756	0.12576	0.159477	0.157292	0.233401	0.221368	0.14112	0.131695	0.170496
	SES-SB300Wt-WISH115	0.132227	0.121291	0.127894	0.12194	0.138653	0.124133	0.132321	0.110502	0.113641	0.102838	0.147185	0.130451	0.139743	0.126519	0.114807	0.112158	0.150846	0.137708	0.12683
	SES-SB300Wt-WISH182	0.122285	0.114883	0.120153	0.113761	0.116035	0.116475	0.122123	0.119583	0.124878	0.130105	0.110773	0.100186	0.130683	0.125592	0.121539	0.116726	0.120081	0.117276	0.123476
	SES-SB300Wt-WISH194	0.124301	0.128889	0.122262	0.118713	0.122021	0.125847	0.127017	0.126585	0.100273	0.0977151	0.121736	0.159341	0.132825	0.129096	0.106697	0.102901	0.115362	0.12769	0.121618
	SES-SB300Wt-WISH205	0.171282	0.175958	0.166619	0.182902	0.180567	0.182799	0.171373	0.155215	0.143515	0.128783	0.180975	0.14888	0.143807	0.166652	0.15127	0.161556	0.165106	0.171932	0.164998
	SES-SB300Wt-WISH206	0.161749	0.157739	0.160992	0.166448	0.175328	0.162959	0.165848	0.154364	0.145284	0.149452	0.174611	0.129771	0.159327	0.157154	0.154134	0.158791	0.165388	0.154891	0.161781
	SES-SB300Wt-WISH207	0.146508	0.13082	0.140291	0.14044	0.14469	0.134401	0.137316	0.149616	0.109344	0.114978	0.156964	0.205612	0.134138	0.137695	0.118153	0.1265	0.142097	0.158808	0.130802
		Inoculum	d1AZ999	d1BA1	d1BA2	d1BA3	d1BA4	d1BA5	d2AZ999	d2BA1	d2BA2	d2BA3	d2BA4	d2BA5	ccAZ999	ccBA1	ccBA2	ccBA3	ccBA4	ccBA5
	SES	0.996336	0.993472	0.995638	0.99252	0.992864	0.993806	0.996177	0.993043	0.971119	0.965403	0.990243	0.988426	0.998433	0.996856	0.981174	0.98265	0.995721	0.995916	0.994937
calculation of the individual fitness compared to the inoculum	WISH	d1AZ999	d1BA1	d1BA2	d1BA3	d1BA4	d1BA5	d2AZ999	d2BA1	d2BA2	d2BA3	d2BA4	d2BA5	ccAZ999	ccBA1	ccBA2	ccBA3	ccBA4	ccBA5
	ΔfruK-WISH55	0.642181	0.335806	0.336989	0.151807	0.311977	1.03061	0.00686445	0.00591763	0.00441849	0.0046552	0.0047341	0.0154647	0.251539	0.228026	0.284914	0.0840303	0.0706959	0.211693
	ΔsrlD-WISH12	1.64764	1.44189	1.47607	1.24018	1.46151	2.3806	0.967957	0.902087	0.879139	1.81505	0.773735	0.445396	2.11646	1.89638	1.99441	2.1082	0.907318	1.74157
	ΔidnD-WISH13	2.14237	2.87174	1.99947	2.34265	2.45971	4.77539	1.54778	1.75626	1.11804	4.4107	2.35993	0.775035	3.82202	4.13487	3.29892	3.44958	2.49233	2.91634
	ΔglxK-WISH102	3.39474	4.12834	3.30252	2.60726	3.53783	5.30099	2.72184	3.90867	4.43317	2.87528	2.28501	0.987562	4.49723	7.27006	6.9787	3.56764	2.53923	4.27296
	ΔdgoK-WISH15	1.80444	2.00599	0.955927	1.02728	1.44183	2.42719	1.15136	0.960094	0.461298	1.03828	0.943949	0.410976	2.34275	2.39496	1.46592	1.24777	1.40271	1.60081
	ΔuxaC-WISH16	2.16948	3.09175	2.13219	2.23133	2.29896	2.39122	1.67352	1.39478	0.574123	2.27084	2.62068	0.455781	3.20109	2.90307	2.53394	2.13576	2.14459	2.22955
	ΔgalK-WISH17	1.69302	1.52429	1.52485	1.52663	1.20592	3.52138	0.889135	1.00038	0.616747	2.07754	0.984569	0.631862	2.36314	1.94118	2.11921	1.82804	1.17386	2.26594
	Δpgl-WISH19	1.75375	1.88549	1.26676	1.27322	1.67244	1.85828	0.260054	0.106128	0.0799553	0.456831	0.0752474	0.146984	1.6335	0.86331	1.27003	0.695579	0.600144	1.1035
	ΔrhaB-WISH60	2.36317	3.55062	2.72029	2.60694	2.89317	4.93402	1.86252	2.4231	1.8767	3.64917	2.07418	0.785041	3.65683	3.6517	3.90206	3.58641	2.80749	2.76197
	ΔmalQ-WISH21	1.72273	2.53652	1.4338	1.6602	2.17432	3.96831	2.66393	0.986621	0.97353	3.18213	1.81362	1.55604	9.31236	5.52383	6.08326	6.02492	5.7299	11.6712
	Control-SB300Wt-WISH2	3.32526	4.40221	3.1169	2.86902	3.88814	7.81911	2.53872	2.91438	1.74173	5.61481	3.48494	1.53092	5.65759	6.11973	5.16847	5.5287	5.0284	4.17695
	ΔnagZ-WISH61	3.13528	4.06876	3.22242	2.83575	3.41351	7.00571	2.62436	2.85825	2.60043	4.35885	2.6102	1.12145	5.33021	4.94183	5.44748	4.16222	3.3628	4.14274
	ΔxylB-WISH31	3.66931	5.41086	3.51633	2.97771	4.5089	8.98588	3.69837	5.63396	4.00424	6.26776	3.78204	2.45502	6.7818	11.0266	8.42253	7.60792	5.07037	6.80743
	ΔmanA-WISH32	1.5318	2.26695	1.75614	0.373577	1.33567	1.95008	0.0931593	0.0645431	0.0285117	0.0362402	0.0428198	0.0432376	1.33755	1.11164	1.81347	0.384961	0.636449	0.946005
	ΔgudD-WISH33	3.32224	4.89233	2.92082	2.4336	3.89686	7.95766	3.81196	6.12153	3.52093	5.13149	3.71732	1.41667	6.30629	12.7468	8.12041	6.90139	4.68417	6.84755
	ΔgarK-WISH34	2.86883	4.00294	2.87672	3.19174	3.4219	5.81493	2.24919	2.70792	1.99431	4.98905	2.94818	1.02092	4.60545	4.62931	4.38293	4.60098	3.53001	3.57443
	ΔglpD-WISH62	2.79109	3.08496	2.42408	2.58974	4.35448	7.58632	6.01678	3.15727	2.75375	11.9862	3.95947	3.23254	22.059	11.7767	18.8107	23.1087	16.7488	39.4736
	ΔaraB-WISH38	2.24169	3.49889	2.29691	2.43961	2.66364	4.96133	2.24424	1.94098	1.20852	3.38275	4.27853	0.904868	4.19975	3.95773	3.53121	3.31288	3.36273	3.26008
	ΔnagB-WISH63	0.891407	1.43	1.55095	1.29793	0.91873	1.22849	0.578503	0.598485	0.56487	2.00513	0.344655	0.264958	1.34722	1.50987	2.34902	2.39749	0.644334	0.680862
	ΔpfkB-WISH40	4.54797	4.55954	4.7082	4.28643	4.5109	6.47465	4.95556	4.0607	6.99515	5.10613	2.6243	1.94802	6.49283	8.17089	10.4739	4.83108	3.6728	6.91169
	ΔchbF-WISH103	1.67827	2.05433	1.37948	1.46492	1.9743	3.94396	0.751849	0.491656	0.285132	0.922909	1.34297	0.660156	2.56676	2.0164	1.85672	1.30429	1.45022	2.6173
	ΔgatD-WISH3	2.98323	3.96715	2.9742	2.92504	3.26983	6.29548	2.42006	2.62963	2.08522	4.43354	2.95881	1.10873	5.00505	4.82511	4.65758	3.92948	3.5036	3.8768
	ΔnagK-WISH42	2.47517	3.65783	2.47507	2.43341	2.86635	5.09254	1.94336	2.28376	1.613	3.39974	2.83166	1.40095	4.14165	4.44699	3.73503	3.02883	3.03553	3.23921
	Δpgm-WISH46	0.0334529	0.0467265	0.0493274	0.00825112	0.0669955	0.00798206	0.00116592	LOD	LOD	LOD	LOD	0.00107623	0.0300448	0.00807175	0.0213453	0.00286996	0.00412556	0.00493274
	Δpgi-WISH47	0.579921	0.414469	LOD	LOD	0.481641	0.266574	0.0342416	LOD	LOD	LOD	LOD	LOD	0.238088	LOD	LOD	LOD	LOD	0.114673
	Δmak-WISH49	2.52921	3.54509	2.18154	2.32992	2.80821	5.32186	2.2273	2.20375	1.52257	3.16574	2.16981	1.01783	4.29887	4.46226	3.57614	3.18576	2.90434	3.37083
	ΔnanK-WISH50	2.77155	3.63827	2.75671	2.91546	3.19323	5.60873	2.0881	2.12135	2.00393	4.55635	2.14354	1.01179	4.12739	3.87123	4.0881	3.97985	2.9351	3.43172
	ΔpfkA-WISH51	0.20118	0.177757	0.104277	0.0784246	0.23536	0.113386	0.44938	0.407825	0.227986	0.0550013	0.193546	0.0625488	0.225037	0.068448	0.0964692	0.0373037	0.150863	0.123276
	ΔglpK-WISH52	1.84674	2.49357	2.1118	2.08474	2.2596	4.24933	2.29261	2.74549	4.40576	3.38349	2.5119	0.898656	2.84616	3.67668	4.50182	3.40768	1.58983	3.10739
	ΔtreC-WISH109	2.2642	3.0102	2.11604	2.29792	2.67409	4.59246	1.77461	1.70767	1.41347	3.21697	2.16513	0.882584	3.41961	3.31736	3.0846	2.97415	2.59018	2.75986
	ΔfucK-WISH4	3.01282	3.93414	2.96998	3.24755	3.2722	5.65507	2.21792	2.45226	2.3036	4.57802	2.48286	0.978156	4.54022	4.57933	4.51642	4.38286	3.04879	3.58535
	ΔmurQ-WISH5	2.91621	3.46801	3.10014	2.85367	3.2213	4.98333	2.55362	1.92331	1.96973	3.2489	2.39958	1.28968	4.42989	3.63699	4.37286	3.2383	2.751	3.54914
	ΔkdgK-WISH6	1.59149	1.54593	1.02339	1.12169	1.1723	2.0617	1.04662	0.598826	0.277936	1.23767	0.705355	0.535333	2.05909	1.67031	1.27859	1.10457	0.940745	1.31649
	ΔgntK-WISH7	1.83874	2.55545	1.56111	1.43055	2.00853	2.69028	1.125	1.02448	0.815189	0.794603	1.11285	0.481269	2.44761	3.6225	2.25742	1.54822	1.38297	2.28134
	Δglk-WISH9	2.8902	3.99937	2.47718	2.18879	3.08197	4.76728	2.46038	3.38234	2.90522	2.93977	2.56555	0.882084	4.48846	7.00469	5.0608	3.63991	2.62242	3.85242
	ΔglpA-WISH10	2.54212	4.02414	2.58218	1.87847	3.2817	5.00201	2.09454	2.19504	1.492	2.54069	2.76037	0.843014	4.50272	4.67748	3.95776	2.66507	3.3677	3.00729
	Control-ΔdcuABC-WISH26	0.890458	0.758024	0.6723	0.492621	0.77064	0.646388	0.490283	0.276411	0.424237	0.480444	0.403098	0.0879158	0.862501	0.597097	0.73031	0.34124	0.508012	0.393405
	Control-Δhyb-WISH27	3.13929	3.55704	2.90553	2.37745	3.36738	5.05063	3.02105	4.43902	4.34928	2.68766	2.97645	0.891625	4.83088	7.25644	6.32137	3.59673	2.64913	4.1996
	Control-ΔfrdA-WISH28	0.837788	0.589384	0.546153	0.417271	0.67536	0.477329	0.394167	0.154475	0.199004	0.250406	1.1732	0.146467	0.761173	0.578725	0.531165	0.239043	0.809761	0.380965
	SES-SB300Wt-WISH113	3.30577	4.05075	2.8334	2.16471	3.30598	5.10691	2.73863	4.50657	3.885	2.48997	2.14616	1.05974	4.59893	7.5693	6.411	3.21162	2.6583	3.98187
	SES-SB300Wt-WISH115	2.52043	3.43027	2.37568	2.62033	2.86611	5.02701	1.76058	2.08549	1.54998	3.6434	2.38485	0.994766	3.96274	3.98852	3.47963	3.67757	2.97771	3.17312
	SES-SB300Wt-WISH182	2.58137	3.48466	2.39654	2.37117	2.90792	5.0168	2.06019	2.47803	2.12037	2.96501	1.98046	1.0059	4.25353	4.56573	3.91577	3.16553	2.74209	3.34037
	SES-SB300Wt-WISH194	2.84907	3.4883	2.46028	2.45303	3.09094	5.13321	2.14542	1.95749	1.56666	3.20559	3.09872	1.00581	4.30126	3.94312	3.39598	2.9918	2.93714	3.23672
	SES-SB300Wt-WISH205	2.82269	3.44995	2.75087	2.63434	3.25826	5.02611	1.90911	2.03319	1.49844	3.45838	2.10115	0.790276	4.02959	4.057	3.86931	3.1074	2.87005	3.18678
	SES-SB300Wt-WISH206	2.67955	3.52988	2.65093	2.70867	3.07582	5.15077	2.01054	2.17957	1.84141	3.53343	1.93941	0.927168	4.02388	4.37746	4.02724	3.29616	2.73798	3.30881
	SES-SB300Wt-WISH207	2.45345	3.396	2.4694	2.46787	2.80068	4.70828	2.15142	1.81104	1.56403	3.50673	3.39249	0.861787	3.89242	3.70468	3.54203	3.12658	3.09925	2.95352
	median (7 SL1344 wild types)	2.67955	3.48466	2.4694	2.46787	3.07582	5.02701	2.06019	2.08549	1.56666	3.45838	2.14616	0.994766	4.02959	4.057	3.86931	3.16553	2.87005	3.23672
calculation of the competitive fitness (mutant/wild type)	WISH	d1AZ999	d1BA1	d1BA2	d1BA3	d1BA4	d1BA5	d2AZ999	d2BA1	d2BA2	d2BA3	d2BA4	d2BA5	ccAZ999	ccBA1	ccBA2	ccBA3	ccBA4	ccBA5
	ΔfruK-WISH55	0.23966	0.0963667	0.136466	0.0615133	0.101429	0.205015	0.00333195	0.00283752	0.00282032	0.00134606	0.00220585	0.0155461	0.0624229	0.0562055	0.0736343	0.0265454	0.0246323	0.0654035
	ΔsrlD-WISH12	0.614896	0.413781	0.597746	0.502528	0.47516	0.473561	0.469839	0.432554	0.561153	0.524828	0.360521	0.447739	0.52523	0.467434	0.515444	0.665986	0.316134	0.538067
	ΔidnD-WISH13	0.799525	0.824108	0.8097	0.949258	0.799693	0.949945	0.75128	0.842132	0.713641	1.27537	1.0996	0.779113	0.948489	1.01919	0.852588	1.08973	0.868394	0.901017
	ΔglxK-WISH102	1.26691	1.18472	1.33738	1.05648	1.1502	1.0545	1.32116	1.87422	2.82968	0.831395	1.0647	0.992758	1.11605	1.79198	1.8036	1.12703	0.884735	1.32015
	ΔdgoK-WISH15	0.673412	0.575662	0.38711	0.41626	0.468763	0.482828	0.55886	0.460368	0.294446	0.300221	0.439832	0.413138	0.581387	0.590328	0.378858	0.394174	0.48874	0.494576
	ΔuxaC-WISH16	0.809645	0.887245	0.863446	0.904152	0.747428	0.475673	0.812314	0.668804	0.366462	0.656619	1.2211	0.458179	0.794396	0.715569	0.654882	0.674692	0.747233	0.688828
	ΔgalK-WISH17	0.631829	0.437427	0.617501	0.6186	0.392064	0.700491	0.43158	0.479685	0.393669	0.600726	0.458758	0.635187	0.586448	0.478477	0.547698	0.577484	0.409002	0.700071
	Δpgl-WISH19	0.654495	0.541083	0.512983	0.515918	0.543737	0.369659	0.126228	0.0508889	0.0510354	0.132094	0.0350614	0.147757	0.405376	0.212795	0.328231	0.219735	0.209106	0.34093
	ΔrhaB-WISH60	0.881928	1.01893	1.1016	1.05635	0.940617	0.981501	0.904053	1.16188	1.19789	1.05517	0.966462	0.789172	0.907495	0.900097	1.00846	1.13296	0.978205	0.853324
	ΔmalQ-WISH21	0.642916	0.727909	0.580626	0.672724	0.706908	0.789396	1.29305	0.473088	0.621403	0.920123	0.845054	1.56423	2.31099	1.36155	1.57218	1.90329	1.99645	3.60586
	Control-SB300Wt-WISH2	1.24098	1.26331	1.26221	1.16255	1.2641	1.55542	1.23228	1.39746	1.11175	1.62354	1.6238	1.53897	1.40401	1.50844	1.33576	1.74653	1.75203	1.29049
	ΔnagZ-WISH61	1.17008	1.16762	1.30494	1.14907	1.10979	1.39361	1.27384	1.37054	1.65985	1.26038	1.21622	1.12735	1.32277	1.2181	1.40787	1.31486	1.17169	1.27992
	ΔxylB-WISH31	1.36937	1.55276	1.42396	1.20659	1.46592	1.78752	1.79516	2.7015	2.5559	1.81234	1.76224	2.46794	1.683	2.71792	2.17675	2.40336	1.76665	2.10318
	ΔmanA-WISH32	0.571664	0.650549	0.71116	0.151376	0.434247	0.38792	0.0452188	0.0309486	0.018199	0.010479	0.0199518	0.0434651	0.331931	0.274006	0.468681	0.12161	0.221756	0.292272
	ΔgudD-WISH33	1.23985	1.40396	1.18281	0.986111	1.26693	1.58298	1.8503	2.93529	2.2474	1.48378	1.73208	1.42413	1.565	3.14192	2.09867	2.18017	1.63209	2.11558
	ΔgarK-WISH34	1.07064	1.14873	1.16495	1.29332	1.11252	1.15674	1.09174	1.29846	1.27297	1.4426	1.3737	1.0263	1.14291	1.14107	1.13274	1.45346	1.22995	1.10433
	ΔglpD-WISH62	1.04163	0.885296	0.981649	1.04938	1.41571	1.50911	2.9205	1.51392	1.75772	3.46584	1.84491	3.24955	5.47425	2.9028	4.86152	7.30011	5.83572	12.1955
	ΔaraB-WISH38	0.836592	1.00408	0.930151	0.988548	0.865991	0.986934	1.08934	0.930709	0.771396	0.978133	1.99357	0.909629	1.04223	0.975531	0.91262	1.04655	1.17166	1.00721
	ΔnagB-WISH63	0.33267	0.41037	0.628067	0.525932	0.298694	0.244377	0.280801	0.286976	0.360556	0.579788	0.160591	0.266352	0.334331	0.372165	0.607091	0.757375	0.224503	0.210355
	ΔpfkB-WISH40	1.69729	1.30846	1.90662	1.73689	1.46657	1.28797	2.40539	1.94712	4.46499	1.47645	1.22279	1.95827	1.61129	2.01402	2.70692	1.52615	1.2797	2.1354
	ΔchbF-WISH103	0.626324	0.589536	0.558631	0.593595	0.641878	0.784553	0.364942	0.235751	0.181999	0.266862	0.625757	0.663629	0.636977	0.497018	0.479859	0.412028	0.505294	0.808625
	ΔgatD-WISH3	1.11333	1.13846	1.20442	1.18525	1.06308	1.25233	1.17468	1.26092	1.33099	1.28197	1.37865	1.11456	1.24208	1.18933	1.20372	1.24133	1.22075	1.19775
	ΔnagK-WISH42	0.923725	1.04969	1.0023	0.986035	0.931897	1.01303	0.943293	1.09507	1.02958	0.983045	1.31941	1.40832	1.02781	1.09613	0.965296	0.956816	1.05766	1.00077
	Δpgm-WISH46	0.0124845	0.0134092	0.0199755	0.00334342	0.0217813	0.00158783	0.000565929	LOD	LOD	LOD	LOD	0.0010819	0.00745606	0.00198958	0.00551657	0.000906627	0.00143745	0.00152399
	Δpgi-WISH47	0.216425	0.118941	LOD	LOD	0.156589	0.0530284	0.0166206	LOD	LOD	LOD	LOD	LOD	0.059085	LOD	LOD	LOD	LOD	0.0354287
	Δmak-WISH49	0.943895	1.01734	0.883431	0.9441	0.912996	1.05865	1.08111	1.05671	0.971852	0.915384	1.01102	1.02319	1.06683	1.09989	0.924233	1.00639	1.01195	1.04143
	ΔnanK-WISH50	1.03434	1.04408	1.11635	1.18137	1.03817	1.11572	1.01355	1.0172	1.27911	1.31748	0.998781	1.01711	1.02427	0.954208	1.05655	1.25724	1.02267	1.06025
	ΔpfkA-WISH51	0.0750797	0.0510111	0.0422277	0.0317782	0.0765195	0.0225553	0.218126	0.195554	0.145523	0.0159038	0.0901823	0.0628779	0.0558461	0.0168716	0.0249319	0.0117844	0.0525647	0.0380866
	ΔglpK-WISH52	0.689197	0.715584	0.855191	0.844752	0.734632	0.845299	1.11282	1.31647	2.81219	0.978347	1.17042	0.903385	0.706316	0.906255	1.16347	1.07649	0.553938	0.960042
	ΔtreC-WISH109	0.844994	0.863843	0.856905	0.931133	0.86939	0.913556	0.861385	0.818832	0.902217	0.930198	1.00884	0.887228	0.848625	0.817687	0.797196	0.939541	0.902488	0.852671
	ΔfucK-WISH4	1.12438	1.12899	1.20272	1.31593	1.06385	1.12494	1.07656	1.17587	1.47038	1.32375	1.15689	0.983302	1.12672	1.12875	1.16724	1.38456	1.06228	1.10771
	ΔmurQ-WISH5	1.08832	0.995219	1.25542	1.15633	1.0473	0.991309	1.23951	0.922232	1.25728	0.93943	1.11808	1.29646	1.09934	0.896472	1.13014	1.02299	0.958522	1.09652
	ΔkdgK-WISH6	0.59394	0.443638	0.41443	0.454517	0.381135	0.410124	0.508022	0.287139	0.177406	0.357877	0.328659	0.53815	0.510993	0.41171	0.330444	0.348938	0.32778	0.406735
	ΔgntK-WISH7	0.686213	0.733343	0.632183	0.579667	0.653006	0.535165	0.546067	0.491242	0.520334	0.229762	0.518532	0.483801	0.607409	0.892899	0.583417	0.489087	0.481865	0.704831
	Δglk-WISH9	1.07861	1.1477	1.00315	0.886915	1.002	0.948331	1.19425	1.62184	1.8544	0.850045	1.19541	0.886726	1.11388	1.72657	1.30793	1.14986	0.913719	1.19022
	ΔglpA-WISH10	0.948711	1.15481	1.04567	0.761169	1.06694	0.995026	1.01668	1.05253	0.952339	0.734649	1.28619	0.84745	1.11742	1.15294	1.02286	0.841904	1.17339	0.929116
	Control-ΔdcuABC-WISH26	0.332316	0.217532	0.272253	0.199614	0.250547	0.128583	0.23798	0.13254	0.27079	0.138922	0.187823	0.0883784	0.214042	0.147177	0.188744	0.107799	0.177005	0.121544
	Control-Δhyb-WISH27	1.17157	1.02077	1.17662	0.963361	1.09479	1.0047	1.4664	2.12853	2.77614	0.777145	1.38687	0.896317	1.19885	1.78862	1.63372	1.13622	0.923026	1.29748
	Control-ΔfrdA-WISH28	0.31266	0.169137	0.221169	0.169081	0.21957	0.0949528	0.191326	0.0740711	0.127024	0.0724056	0.546649	0.147237	0.188896	0.142648	0.137277	0.0755145	0.282142	0.117701

## Sheet: Data 2.1
SES	0.993472	0.995638	0.99252	0.992864	0.993806	0.996177	0.993043	0.971119	0.965403	0.990243	0.988426	0.998433	0.996856	0.981174	0.98265	0.995721	0.995916	0.994937
Gene	d1AZ999	d1BA1	d1BA2	d1BA3	d1BA4	d1BA5	d2AZ990	d2BA1	d2BA2	d2BA3	d2BA4	d2BA5	ccAZ990	ccBA1	ccBA2	ccBA3	ccBA4	ccBA5
ΔfruK	0.23966	0.0963667	0.136466	0.0615133	0.101429	0.205015	0.00333195	0.00283752	0.00282032	0.00134606	0.00220585	0.0155461	0.0624229	0.0562055	0.0736343	0.0265454	0.0246323	0.0654035
ΔsrlD	0.614896	0.413781	0.597746	0.502528	0.47516	0.473561	0.469839	0.432554	0.561153	0.524828	0.360521	0.447739	0.52523	0.467434	0.515444	0.665986	0.316134	0.538067
ΔidnD	0.799525	0.824108	0.8097	0.949258	0.799693	0.949945	0.75128	0.842132	0.713641	1.27537	1.0996	0.779113	0.948489	1.01919	0.852588	1.08973	0.868394	0.901017
ΔglxK	1.26691	1.18472	1.33738	1.05648	1.1502	1.0545	1.32116	1.87422	2.82968	0.831395	1.0647	0.992758	1.11605	1.79198	1.8036	1.12703	0.884735	1.32015
ΔdgoK	0.673412	0.575662	0.38711	0.41626	0.468763	0.482828	0.55886	0.460368	0.294446	0.300221	0.439832	0.413138	0.581387	0.590328	0.378858	0.394174	0.48874	0.494576
ΔuxaC	0.809645	0.887245	0.863446	0.904152	0.747428	0.475673	0.812314	0.668804	0.366462	0.656619	1.2211	0.458179	0.794396	0.715569	0.654882	0.674692	0.747233	0.688828
ΔgalK	0.631829	0.437427	0.617501	0.6186	0.392064	0.700491	0.43158	0.479685	0.393669	0.600726	0.458758	0.635187	0.586448	0.478477	0.547698	0.577484	0.409002	0.700071
Δpgl	0.654495	0.541083	0.512983	0.515918	0.543737	0.369659	0.126228	0.0508889	0.0510354	0.132094	0.0350614	0.147757	0.405376	0.212795	0.328231	0.219735	0.209106	0.34093
ΔrhaB	0.881928	1.01893	1.1016	1.05635	0.940617	0.981501	0.904053	1.16188	1.19789	1.05517	0.966462	0.789172	0.907495	0.900097	1.00846	1.13296	0.978205	0.853324
ΔmalQ	0.642916	0.727909	0.580626	0.672724	0.706908	0.789396	1.29305	0.473088	0.621403	0.920123	0.845054	1.56423	2.31099	1.36155	1.57218	1.90329	1.99645	3.60586
SB300Wt	1.24098	1.26331	1.26221	1.16255	1.2641	1.55542	1.23228	1.39746	1.11175	1.62354	1.6238	1.53897	1.40401	1.50844	1.33576	1.74653	1.75203	1.29049
ΔnagZ	1.17008	1.16762	1.30494	1.14907	1.10979	1.39361	1.27384	1.37054	1.65985	1.26038	1.21622	1.12735	1.32277	1.2181	1.40787	1.31486	1.17169	1.27992
ΔxylB	1.36937	1.55276	1.42396	1.20659	1.46592	1.78752	1.79516	2.7015	2.5559	1.81234	1.76224	2.46794	1.683	2.71792	2.17675	2.40336	1.76665	2.10318
ΔmanA	0.571664	0.650549	0.71116	0.151376	0.434247	0.38792	0.0452188	0.0309486	0.018199	0.010479	0.0199518	0.0434651	0.331931	0.274006	0.468681	0.12161	0.221756	0.292272
ΔgudD	1.23985	1.40396	1.18281	0.986111	1.26693	1.58298	1.8503	2.93529	2.2474	1.48378	1.73208	1.42413	1.565	3.14192	2.09867	2.18017	1.63209	2.11558
ΔgarK	1.07064	1.14873	1.16495	1.29332	1.11252	1.15674	1.09174	1.29846	1.27297	1.4426	1.3737	1.0263	1.14291	1.14107	1.13274	1.45346	1.22995	1.10433
ΔglpD	1.04163	0.885296	0.981649	1.04938	1.41571	1.50911	2.9205	1.51392	1.75772	3.46584	1.84491	3.24955	5.47425	2.9028	4.86152	7.30011	5.83572	12.1955
ΔaraB	0.836592	1.00408	0.930151	0.988548	0.865991	0.986934	1.08934	0.930709	0.771396	0.978133	1.99357	0.909629	1.04223	0.975531	0.91262	1.04655	1.17166	1.00721
ΔnagB	0.33267	0.41037	0.628067	0.525932	0.298694	0.244377	0.280801	0.286976	0.360556	0.579788	0.160591	0.266352	0.334331	0.372165	0.607091	0.757375	0.224503	0.210355
ΔpfkB	1.69729	1.30846	1.90662	1.73689	1.46657	1.28797	2.40539	1.94712	4.46499	1.47645	1.22279	1.95827	1.61129	2.01402	2.70692	1.52615	1.2797	2.1354
ΔchbF	0.626324	0.589536	0.558631	0.593595	0.641878	0.784553	0.364942	0.235751	0.181999	0.266862	0.625757	0.663629	0.636977	0.497018	0.479859	0.412028	0.505294	0.808625
ΔgatD	1.11333	1.13846	1.20442	1.18525	1.06308	1.25233	1.17468	1.26092	1.33099	1.28197	1.37865	1.11456	1.24208	1.18933	1.20372	1.24133	1.22075	1.19775
ΔnagK	0.923725	1.04969	1.0023	0.986035	0.931897	1.01303	0.943293	1.09507	1.02958	0.983045	1.31941	1.40832	1.02781	1.09613	0.965296	0.956816	1.05766	1.00077
Δpgm	0.0124845	0.0134092	0.0199755	0.00334342	0.0217813	0.00158783	0.000565929	LOD	LOD	LOD	LOD	0.0010819	0.00745606	0.00198958	0.00551657	0.000906627	0.00143745	0.00152399
Δpgi	0.216425	0.118941	LOD	LOD	0.156589	0.0530284	0.0166206	LOD	LOD	LOD	LOD	LOD	0.059085	LOD	LOD	LOD	LOD	0.0354287
Δmak	0.943895	1.01734	0.883431	0.9441	0.912996	1.05865	1.08111	1.05671	0.971852	0.915384	1.01102	1.02319	1.06683	1.09989	0.924233	1.00639	1.01195	1.04143
ΔnanK	1.03434	1.04408	1.11635	1.18137	1.03817	1.11572	1.01355	1.0172	1.27911	1.31748	0.998781	1.01711	1.02427	0.954208	1.05655	1.25724	1.02267	1.06025
ΔpfkA	0.0750797	0.0510111	0.0422277	0.0317782	0.0765195	0.0225553	0.218126	0.195554	0.145523	0.0159038	0.0901823	0.0628779	0.0558461	0.0168716	0.0249319	0.0117844	0.0525647	0.0380866
ΔglpK	0.689197	0.715584	0.855191	0.844752	0.734632	0.845299	1.11282	1.31647	2.81219	0.978347	1.17042	0.903385	0.706316	0.906255	1.16347	1.07649	0.553938	0.960042
ΔtreC	0.844994	0.863843	0.856905	0.931133	0.86939	0.913556	0.861385	0.818832	0.902217	0.930198	1.00884	0.887228	0.848625	0.817687	0.797196	0.939541	0.902488	0.852671
ΔfucK	1.12438	1.12899	1.20272	1.31593	1.06385	1.12494	1.07656	1.17587	1.47038	1.32375	1.15689	0.983302	1.12672	1.12875	1.16724	1.38456	1.06228	1.10771
ΔmurQ	1.08832	0.995219	1.25542	1.15633	1.0473	0.991309	1.23951	0.922232	1.25728	0.93943	1.11808	1.29646	1.09934	0.896472	1.13014	1.02299	0.958522	1.09652
ΔkdgK	0.59394	0.443638	0.41443	0.454517	0.381135	0.410124	0.508022	0.287139	0.177406	0.357877	0.328659	0.53815	0.510993	0.41171	0.330444	0.348938	0.32778	0.406735
ΔgntK	0.686213	0.733343	0.632183	0.579667	0.653006	0.535165	0.546067	0.491242	0.520334	0.229762	0.518532	0.483801	0.607409	0.892899	0.583417	0.489087	0.481865	0.704831
Δglk	1.07861	1.1477	1.00315	0.886915	1.002	0.948331	1.19425	1.62184	1.8544	0.850045	1.19541	0.886726	1.11388	1.72657	1.30793	1.14986	0.913719	1.19022
ΔglpA	0.948711	1.15481	1.04567	0.761169	1.06694	0.995026	1.01668	1.05253	0.952339	0.734649	1.28619	0.84745	1.11742	1.15294	1.02286	0.841904	1.17339	0.929116
ΔdcuABC	0.332316	0.217532	0.272253	0.199614	0.250547	0.128583	0.23798	0.13254	0.27079	0.138922	0.187823	0.0883784	0.214042	0.147177	0.188744	0.107799	0.177005	0.121544
Δhyb	1.17157	1.02077	1.17662	0.963361	1.09479	1.0047	1.4664	2.12853	2.77614	0.777145	1.38687	0.896317	1.19885	1.78862	1.63372	1.13622	0.923026	1.29748
Δfrd	0.31266	0.169137	0.221169	0.169081	0.21957	0.0949528	0.191326	0.0740711	0.127024	0.0724056	0.546649	0.147237	0.188896	0.142648	0.137277	0.0755145	0.282142	0.117701
median	d1	d2	cc		min	d1	d2	cc		max	d1	d2	cc
ΔfruK	0.118948	0.00282892	0.0593142		ΔfruK	0.0615133	0.00134606	0.0246323		ΔfruK	0.23966	0.0155461	0.0736343
ΔsrlD	0.488844	0.458789	0.520337		ΔsrlD	0.413781	0.360521	0.316134		ΔsrlD	0.614896	0.561153	0.665986
ΔidnD	0.816904	0.810623	0.924753		ΔidnD	0.799525	0.713641	0.852588		ΔidnD	0.949945	1.27537	1.08973
ΔglxK	1.16746	1.19293	1.22359		ΔglxK	1.0545	0.831395	0.884735		ΔglxK	1.33738	2.82968	1.8036
ΔdgoK	0.475796	0.426485	0.491658		ΔdgoK	0.38711	0.294446	0.378858		ΔdgoK	0.673412	0.55886	0.590328
ΔuxaC	0.836545	0.662711	0.702199		ΔuxaC	0.475673	0.366462	0.654882		ΔuxaC	0.904152	1.2211	0.794396
ΔgalK	0.61805	0.469222	0.562591		ΔgalK	0.392064	0.393669	0.409002		ΔgalK	0.700491	0.635187	0.700071
Δpgl	0.528501	0.0886319	0.273983		Δpgl	0.369659	0.0350614	0.209106		Δpgl	0.654495	0.147757	0.405376
ΔrhaB	1.00021	1.01082	0.94285		ΔrhaB	0.881928	0.789172	0.853324		ΔrhaB	1.1016	1.19789	1.13296
ΔmalQ	0.689816	0.882588	1.94987		ΔmalQ	0.580626	0.473088	1.36155		ΔmalQ	0.789396	1.56423	3.60586
SB300Wt	1.26276	1.46821	1.45622		SB300Wt	1.16255	1.11175	1.29049		SB300Wt	1.55542	1.6238	1.75203
ΔnagZ	1.16885	1.26711	1.29739		ΔnagZ	1.10979	1.12735	1.17169		ΔnagZ	1.39361	1.65985	1.40787
ΔxylB	1.44494	2.14014	2.13997		ΔxylB	1.20659	1.76224	1.683		ΔxylB	1.78752	2.7015	2.71792
ΔmanA	0.502955	0.0254502	0.283139		ΔmanA	0.151376	0.010479	0.12161		ΔmanA	0.71116	0.0452188	0.468681
ΔgudD	1.25339	1.79119	2.10713		ΔgudD	0.986111	1.42413	1.565		ΔgudD	1.58298	2.93529	3.14192
ΔgarK	1.15273	1.28571	1.14199		ΔgarK	1.07064	1.0263	1.10433		ΔgarK	1.29332	1.4426	1.45346
ΔglpD	1.04551	2.38271	5.65498		ΔglpD	0.885296	1.51392	2.9028		ΔglpD	1.50911	3.46584	12.1955
ΔaraB	0.958543	0.954421	1.02472		ΔaraB	0.836592	0.771396	0.91262		ΔaraB	1.00408	1.99357	1.17166
ΔnagB	0.37152	0.283888	0.353248		ΔnagB	0.244377	0.160591	0.210355		ΔnagB	0.628067	0.579788	0.757375
ΔpfkB	1.58193	1.95269	1.81266		ΔpfkB	1.28797	1.22279	1.2797		ΔpfkB	1.90662	4.46499	2.70692
ΔchbF	0.609959	0.315902	0.501156		ΔchbF	0.558631	0.181999	0.412028		ΔchbF	0.784553	0.663629	0.808625
ΔgatD	1.16185	1.27144	1.21224		ΔgatD	1.06308	1.11456	1.18933		ΔgatD	1.25233	1.37865	1.24208
ΔnagK	0.994167	1.06232	1.01429		ΔnagK	0.923725	0.943293	0.956816		ΔnagK	1.04969	1.40832	1.09613
Δpgm	0.0129469	0.000823912	0.00175679		Δpgm	0.00158783	0.000565929	0.000906627		Δpgm	0.0217813	0.0010819	0.00745606
Δpgi	0.137765	0.0166206	0.0472569		Δpgi	0.0530284	0.0166206	0.0354287		Δpgi	0.216425	0.0166206	0.059085
Δmak	0.943998	1.0171	1.02669		Δmak	0.883431	0.915384	0.924233		Δmak	1.05865	1.08111	1.09989
ΔnanK	1.0799	1.01715	1.04041		ΔnanK	1.03434	0.998781	0.954208		ΔnanK	1.18137	1.31748	1.25724
ΔpfkA	0.0466194	0.117853	0.0315092		ΔpfkA	0.0225553	0.0159038	0.0117844		ΔpfkA	0.0765195	0.218126	0.0558461
ΔglpK	0.789692	1.14162	0.933148		ΔglpK	0.689197	0.903385	0.553938		ΔglpK	0.855191	2.81219	1.16347
ΔtreC	0.866617	0.894723	0.850648		ΔtreC	0.844994	0.818832	0.797196		ΔtreC	0.931133	1.00884	0.939541
ΔfucK	1.12696	1.16638	1.12773		ΔfucK	1.06385	0.983302	1.06228		ΔfucK	1.31593	1.47038	1.38456
ΔmurQ	1.06781	1.17879	1.05975		ΔmurQ	0.991309	0.922232	0.896472		ΔmurQ	1.25542	1.29646	1.13014
ΔkdgK	0.429034	0.343268	0.377836		ΔkdgK	0.381135	0.177406	0.32778		ΔkdgK	0.59394	0.53815	0.510993
ΔgntK	0.642594	0.504887	0.595413		ΔgntK	0.535165	0.229762	0.481865		ΔgntK	0.733343	0.546067	0.892899
Δglk	1.00258	1.19483	1.17004		Δglk	0.886915	0.850045	0.913719		Δglk	1.1477	1.8544	1.72657
ΔglpA	1.02035	0.984508	1.07014		ΔglpA	0.761169	0.734649	0.841904		ΔglpA	1.15481	1.28619	1.17339
ΔdcuABC	0.23404	0.163372	0.162091		ΔdcuABC	0.128583	0.0883784	0.107799		ΔdcuABC	0.332316	0.27079	0.214042
Δhyb	1.05778	1.42664	1.24817		Δhyb	0.963361	0.777145	0.923026		Δhyb	1.17662	2.77614	1.78862
Δfrd	0.194354	0.137131	0.139963		Δfrd	0.0949528	0.0724056	0.0755145		Δfrd	0.31266	0.546649	0.282142

## Sheet: Data 3
TV6960																							TV7063
Barcode	WISH	Inoculum1	Inoculum2	d1AY197	d1AY198	d1AY199	d1AY200	d1AY201	d1AY202	d2AY197	d2AY198	d2AY199	d2AY200	d2AY201	d2AY202	ccAY197	ccAY198	ccAY199	ccAY200	ccAY201	ccAY202		Barcode	WISH	Inoculum1	Inoculum2	d1AZ299	d1AZ300	d1AZ301	d1AZ302	d1AZ303	d1AZ304	d2AZ299	d2AZ300	d2AZ301	d2AZ302	d2AZ303	d2AZ304	ccAZ299	ccAZ300	ccAZ301	ccAZ302	ccAZ303	ccAZ304
AACAGTGATAGGGTCCCCTAATGAGAATGGACAACGGGAG	ΔfruK-WISH55	35576	39302	69960	36667	99845	51394	44856	45359	3135	1751	1405	9100	3255	1425	3218	3611	6187	5815	1815	1192		AACAGTGATAGGGTCCCCTAATGAGAATGGACAACGGGAG	ΔfruK-WISH55	13829	13372	24958	6753	10618	3327	8262	7512	4924	704	391	107	655	256	3493	507	1074	223	810	123
AAAGCCCTTCGGTACACCATTACGCCACCATTCTTCCATA	ΔsrlD-WISH12	57853	63398	60505	13394	22112	15483	21576	28448	29681	1911	17555	8509	12060	16510	43785	5223	14642	7734	19469	14942		AAAGCCCTTCGGTACACCATTACGCCACCATTCTTCCATA	ΔsrlD-WISH12	22157	21511	18670	3561	11419	8531	9013	10213	17063	3153	19021	16087	3929	8275	15526	5735	20016	36675	7148	6788
GGAGGATACCAGTATCGCTAAACTGAATCCCTCCCATCTG	ΔidnD-WISH13	30740	34295	31290	24587	50384	40057	30445	25539	21861	15501	26336	49373	11380	22266	33729	21159	13374	32645	9808	20893		GGAGGATACCAGTATCGCTAAACTGAATCCCTCCCATCTG	ΔidnD-WISH13	14513	14191	18566	6846	6003	4751	7639	8856	15031	5518	7630	5507	4919	3800	11174	2780	6889	7763	6428	3407
CGCATGATTGTCAACGGGATTGATGCTTGGTATTGCGAAC	ΔglxK-WISH102	70767	81944	98563	106957	88310	96201	91681	65720	247489	140434	161379	244945	74028	79522	303550	207255	148295	276522	105320	72621		CGCATGATTGTCAACGGGATTGATGCTTGGTATTGCGAAC	ΔglxK-WISH102	29787	28583	31293	31147	19496	9416	12895	24405	41060	49239	38997	10712	19255	26764	29208	51389	46591	13756	25816	23056
ACACGGTAGGACCTATCGTTATCGTAGTTTCGTCCATCGT	ΔdgoK-WISH15	47497	54685	8345	21538	23455	8652	18231	5516	2802	4594	8686	6026	6815	1740	5093	12347	6613	5416	5429	1483		ACACGGTAGGACCTATCGTTATCGTAGTTTCGTCCATCGT	ΔdgoK-WISH15	22106	21257	14024	2702	4004	14559	4121	5160	8625	1694	3512	4865	1674	1263	6514	1519	3113	13351	2149	1368
TGGATACGAGTTAGGGCGTTTGCTTATCGGCTCTCATTTG	ΔuxaC-WISH16	38819	44690	12578	46363	47801	36629	40858	21464	5402	21293	12231	42750	10294	21257	13880	27018	10248	24752	7007	20902		TGGATACGAGTTAGGGCGTTTGCTTATCGGCTCTCATTTG	ΔuxaC-WISH16	14916	15212	9664	5242	4924	6061	16100	14875	4979	2743	7220	4019	7707	2569	2978	742	3879	2832	7157	2205
CCAAGCTATTCCCGATGCTAATGGTGGATGAAAGGACGAT	ΔgalK-WISH17	45919	52735	24844	43047	52067	23935	24257	18655	8371	14690	20160	11444	8530	4974	13754	19982	20993	8476	5760	4344		CCAAGCTATTCCCGATGCTAATGGTGGATGAAAGGACGAT	ΔgalK-WISH17	18477	18132	30492	6963	9201	10737	11262	12609	20826	3607	3795	3405	2665	2367	18309	1918	3984	5297	4120	1617
TCTACTCACTAGGACGGGATAAGCGATTGGAACTGATGGT	Δpgl-WISH19	37738	43277	44476	25875	45082	29143	37741	30440	11632	3925	4303	32902	8831	23461	14472	7566	3650	19834	6006	21206		TCTACTCACTAGGACGGGATAAGCGATTGGAACTGATGGT	Δpgl-WISH19	16576	16437	11324	6805	12979	21062	19809	9844	4927	1282	16644	6564	2083	2371	4598	1587	10936	8050	3911	2321
TTTAGGCATGTACCGGGGTTTCCATCGTCATTACTCCCTC	ΔrhaB-WISH60	43362	48752	14294	34264	63292	54596	48051	32957	11236	20429	26754	73062	18147	30234	17778	24370	13368	53382	17527	28032		TTTAGGCATGTACCGGGGTTTCCATCGTCATTACTCCCTC	ΔrhaB-WISH60	16860	16459	20993	12888	11893	7961	16317	11247	14987	10701	16908	6460	10317	4642	9216	6198	14815	8015	11605	3993
GTTAGTGCAATGCCCAGGAATCATAGCCAATCAAGACCGT	ΔmalQ-WISH21	44316	49567	31378	22229	62435	32916	39070	33482	14749	7394	25949	113429	63600	37646	23076	17143	18809	103813	51628	34303		GTTAGTGCAATGCCCAGGAATCATAGCCAATCAAGACCGT	ΔmalQ-WISH21	26949	28913	30079	40520	13461	3446	26552	14671	40420	14823	23984	6399	21195	8664	58437	20845	56333	10002	36600	7513
TCAGCCTCCTATACTCGGATACCGTCATACCCAGAAGAGA	Control-SB300Wt-WISH2	54425	60339	50799	114238	92346	69031	65356	34083	30781	48786	52627	113921	47258	39762	47693	46612	29683	85700	40482	36752		TCAGCCTCCTATACTCGGATACCGTCATACCCAGAAGAGA	Control-SB300Wt-WISH2	19364	19265	23618	11023	14723	7970	18781	14938	22645	9987	23926	5492	12589	6846	15968	6153	15558	5066	11743	4953
AACCACCTTCCGAAACGGTTTCTTATCATCCGAGTCCCAC	ΔnagZ-WISH61	62597	69110	44387	80198	142580	61905	82834	55508	51119	69619	97454	105883	46376	63901	81883	83754	53022	78812	44765	58551		AACCACCTTCCGAAACGGTTTCTTATCATCCGAGTCCCAC	ΔnagZ-WISH61	22829	21627	66294	20636	12245	21926	19699	22597	68077	23998	18878	29040	20600	15867	41125	15631	15169	44426	29581	13211
CCGAGACGTTTTACGTCGATTGAGGAACGGGTATGGATTT	ΔxylB-WISH31	42438	47157	51175	56767	91748	49434	48333	20939	74268	38515	93534	114918	53025	29010	90645	48034	46715	100616	58604	26962		CCGAGACGTTTTACGTCGATTGAGGAACGGGTATGGATTT	ΔxylB-WISH31	9979	9938	13503	10653	10194	17887	11308	11044	19240	14989	18547	20450	9935	8219	14545	16208	16577	35085	11198	6196
ATGGAATCCAAAGCCCGGTTTGGGTTTGAATCCTTGTTGG	ΔmanA-WISH32	45265	47289	LOD	LOD	LOD	LOD	LOD	LOD	LOD	LOD	55	LOD	LOD	LOD	LOD	LOD	LOD	LOD	LOD	LOD		ATGGAATCCAAAGCCCGGTTTGGGTTTGAATCCTTGTTGG	ΔmanA-WISH32	21854	21779	LOD	LOD	LOD	LOD	LOD	LOD	LOD	LOD	LOD	LOD	LOD	LOD	LOD	LOD	LOD	LOD	LOD	LOD
GCACTCGTGTACAAGTGCATTCCACCTCTCCACTATCTTG	ΔgudD-WISH33	44871	50110	23329	35322	68274	61446	45133	27475	39497	26923	87542	143438	59908	37698	49615	30987	62211	146978	70707	33037		GCACTCGTGTACAAGTGCATTCCACCTCTCCACTATCTTG	ΔgudD-WISH33	18586	17303	21093	17204	9120	1708	10986	14559	39394	24504	18553	4844	12936	16472	32545	28624	26149	8513	13088	10854
CCCAATAAGTGACACGCCTATGCGTCGTAAGAGAGTGTTC	ΔgarK-WISH34	53578	59142	39333	43842	102233	64875	67208	61718	72007	63684	76278	155743	28778	131927	92370	44766	29137	104289	23340	124853		CCCAATAAGTGACACGCCTATGCGTCGTAAGAGAGTGTTC	ΔgarK-WISH34	21238	20420	38151	16820	23981	4729	17403	20656	36416	27136	48749	7335	18293	11536	19240	8324	29220	5422	19167	9419
GCGAACCCTAATATGGGCTAAACCAGACTACGACCATACG	ΔglpD-WISH62	17906	18677	32945	67063	42938	43198	43453	73582	128869	92469	271978	951708	216224	304222	197157	224132	373810	1320467	274613	211506		GCGAACCCTAATATGGGCTAAACCAGACTACGACCATACG	ΔglpD-WISH62	10858	11015	22149	95030	19454	633	18706	20190	106929	200137	156209	13298	71969	122312	121523	377871	268150	35170	86485	104551
CGAACGATATGCACGAGGTAACGAGACAGAGATAAGCACG	ΔaraB-WISH38	48177	54724	15537	30274	49014	29988	31874	20396	11621	17395	19721	29792	8566	14216	17494	20690	4568	22234	6796	13415		CGAACGATATGCACGAGGTAACGAGACAGAGATAAGCACG	ΔaraB-WISH38	19606	18563	19092	8338	14053	1407	14964	11820	15161	5971	8949	859	11395	3021	9695	3547	6768	616	12159	2422
CCGTGCTTTTCATGGTCGATTGTAGTAGACGCCCAGTAAC	ΔnagB-WISH63	45844	50533	81088	80153	78438	54663	64919	33784	21605	22194	26774	128393	54379	13818	37250	108690	39219	99276	52140	11788		CCGTGCTTTTCATGGTCGATTGTAGTAGACGCCCAGTAAC	ΔnagB-WISH63	20258	19743	65620	20795	16864	9487	23142	31098	60341	7250	12576	6560	14366	16415	60644	18151	17816	18913	37676	15107
TTGTTAACGTGGGCCAGGATACCGCTACACCATTGCTTTA	ΔpfkB-WISH40	88359	98816	140352	188021	210656	154800	151503	83104	635802	412985	261937	543209	143215	113573	747611	375916	198685	607799	164597	105227		TTGTTAACGTGGGCCAGGATACCGCTACACCATTGCTTTA	ΔpfkB-WISH40	37673	36888	83234	102243	59869	29606	39190	45557	138802	194348	111420	91709	57252	71167	93057	157778	118858	121597	53787	47148
CCCCCTATTCTCCATTCCATACACAGTCAGAAATCCCGAG	ΔchbF-WISH103	34760	38929	49517	44593	98404	40331	40259	24607	18137	14399	28744	64996	19234	30517	26711	25483	28280	43809	16366	27825		CCCCCTATTCTCCATTCCATACACAGTCAGAAATCCCGAG	ΔchbF-WISH103	15426	15307	18637	11280	8670	20933	14143	11082	9080	3957	13827	20194	4806	5030	7431	4550	10560	35797	7973	4106
TATGTGGCCCAGTCATGGTAAAGGAATAATGGGATGCCGT	ΔgatD-WISH3	45763	51918	51189	63924	104431	48113	60000	29227	93707	53412	71384	83846	31873	33224	113271	68100	49040	65500	28722	31896		TATGTGGCCCAGTCATGGTAAAGGAATAATGGGATGCCGT	ΔgatD-WISH3	17381	16684	20059	9234	10126	10825	14652	17151	17926	10329	16839	14875	13221	9221	11042	7079	15677	19989	16238	7213
GTAGAATTTCGGGGTGGGAATACATACTGGGCAAACGCTA	ΔnagK-WISH42	34647	38655	44196	27200	53485	31690	39364	19543	36336	21534	37401	51520	18327	21323	47370	26602	18064	35983	17302	20724		GTAGAATTTCGGGGTGGGAATACATACTGGGCAAACGCTA	ΔnagK-WISH42	14640	14506	30142	12021	15158	13342	13584	23221	20985	12727	24796	12141	9000	10704	13130	8549	17292	15982	9789	8638
GCCCTCGTACATATACCCATTGATTACGGAGTTGAGGAGG	Δpgm-WISH46	26778	30081	LOD	29	LOD	11	16	LOD	LOD	LOD	LOD	LOD	LOD	LOD	LOD	LOD	288	LOD	LOD	LOD		GCCCTCGTACATATACCCATTGATTACGGAGTTGAGGAGG	Δpgm-WISH46	9392	8834	LOD	LOD	LOD	LOD	LOD	LOD	LOD	LOD	LOD	LOD	LOD	LOD	LOD	LOD	LOD	LOD	LOD	LOD
AGTTCCAACACAGAGGCCATAGGCTTCATACGCACTTTCT	Δpgi-WISH47	42582	46879	272	LOD	2147	LOD	691	LOD	LOD	LOD	LOD	LOD	LOD	LOD	LOD	LOD	LOD	LOD	LOD	LOD		AGTTCCAACACAGAGGCCATAGGCTTCATACGCACTTTCT	Δpgi-WISH47	21775	20902	1739	LOD	LOD	LOD	LOD	LOD	LOD	LOD	LOD	LOD	LOD	LOD	LOD	LOD	LOD	LOD	LOD	LOD
CCACATACGCCAGTAAGCAATGACTGAGATACGGATGGTT	Δmak-WISH49	37714	42842	19264	80833	59143	44916	36874	17920	33196	63015	45226	78283	19780	19883	51477	78779	24871	61299	19908	19038		CCACATACGCCAGTAAGCAATGACTGAGATACGGATGGTT	Δmak-WISH49	16783	16109	19920	10224	13132	47441	16314	17664	20383	10666	22521	43505	13267	9832	12164	7889	17832	54486	14561	8031
TTCACGTTCACCGCTACCAAAGTAGATAGCCACGCAGAAT	ΔnanK-WISH50	31799	36120	26783	39163	48006	28643	36820	23705	22973	27606	30290	53201	16480	28383	32970	33793	20041	38532	14584	26989		TTCACGTTCACCGCTACCAAAGTAGATAGCCACGCAGAAT	ΔnanK-WISH50	15616	14926	29003	11246	6909	27443	12806	10980	20383	11168	12275	23905	13874	5262	12205	7111	10667	30099	20127	4698
AGTACATACTCCCACGGCATAAGCATAGTAGCCTGTGTGT	ΔpfkA-WISH51	25526	30060	2545	2425	2701	3311	2100	1818	51	74	80	233	230	102	581	432	7710	253	498	37		AGTACATACTCCCACGGCATAAGCATAGTAGCCTGTGTGT	ΔpfkA-WISH51	15390	14598	1807	635	1089	2106	1791	1614	599	19	124	48	40	58	757	149	109	226	490	149
CAGTCTTCTCGGACTACCAAAGGTCCCATCATCTCGTTAG	ΔglpK-WISH52	35437	39576	18081	75328	33739	23485	19755	6662	74270	100406	84204	73850	17904	7603	117037	151137	64264	89464	28801	7094		CAGTCTTCTCGGACTACCAAAGGTCCCATCATCTCGTTAG	ΔglpK-WISH52	11383	11156	5317	6598	13334	716	11759	7616	8970	12232	27763	2953	21791	8381	5575	12519	33625	3513	22823	7848
CTGAAGGCACGCATTTGCATAAGGGACGGACACTAAGAAG	ΔtreC-WISH109	39583	45685	16228	74078	60485	36382	39935	34866	15189	42297	26716	52539	17093	35129	32755	50097	20201	35701	13873	33842		CTGAAGGCACGCATTTGCATAAGGGACGGACACTAAGAAG	ΔtreC-WISH109	18188	17988	26449	12643	15099	15847	22041	9148	18502	11267	24026	14679	14064	7020	10595	6072	16119	22352	16321	5275
ACCGAATTTGACAGGGGGAAAGGTTAGAATGATGCCCGAT	ΔfucK-WISH4	50792	57470	44560	39045	120444	60875	63313	43983	52434	34720	96512	111341	30075	51020	69500	47536	91158	89058	26433	49072		ACCGAATTTGACAGGGGGAAAGGTTAGAATGATGCCCGAT	ΔfucK-WISH4	19184	18774	32270	11934	13570	7084	23600	19316	24130	11927	22579	10745	19129	11318	14705	6706	15404	14496	22083	9238
TGCCAAGTCATAGGGAGGATACACAAAGCCCAGGATTAGG	ΔmurQ-WISH5	62987	72732	55753	79558	163733	84983	74740	57801	79288	78496	114112	130968	34816	55766	103507	74085	47778	100646	29774	53848		TGCCAAGTCATAGGGAGGATACACAAAGCCCAGGATTAGG	ΔmurQ-WISH5	25890	25208	44512	20957	22365	11793	14680	15871	47177	24432	32703	23632	15350	10859	26654	14835	24766	37869	17512	8150
ATGCGTTCATAGCGCACCAAATAGTGCTCCCATAAGGTCC	ΔkdgK-WISH6	40877	44830	3050	5937	10208	5644	8443	4468	4039	2349	4020	6557	2971	2963	5382	3225	1150	5230	3291	2410		ATGCGTTCATAGCGCACCAAATAGTGCTCCCATAAGGTCC	ΔkdgK-WISH6	17076	16711	4194	2452	2881	369	1322	3473	2553	1670	2252	558	423	1576	1868	1748	2194	1164	408	1263
AAGTATTCGATCCCGCCCTTTGGCGATTTAGATGGGATGA	ΔgntK-WISH7	38178	42999	13385	18897	31623	22888	21281	10362	8971	7303	15337	32859	9632	8721	10076	15643	9925	27856	10517	7911		AAGTATTCGATCCCGCCCTTTGGCGATTTAGATGGGATGA	ΔgntK-WISH7	15960	15570	8594	5936	6933	7780	5529	9008	7996	4594	10002	6102	2559	3997	6844	5572	9253	10628	2685	3324
CAGAAAACTACCCTGGGGATAGTCGTAGGGTGATGTCTGA	Δglk-WISH9	54559	61334	46947	61780	85263	56872	48396	30398	109726	73893	161893	134921	39042	32737	141775	123194	94711	142026	51306	29753		CAGAAAACTACCCTGGGGATAGTCGTAGGGTGATGTCTGA	Δglk-WISH9	22191	21758	29012	15716	12972	18708	11360	21021	43660	20750	19977	42497	13660	21462	36014	24693	24727	82958	19427	17880
CAAAAGAAGCTCGCCAGGATAACAACCTCAATACGCCCAT	ΔglpA-WISH10	40378	44936	43484	44898	63137	35063	36972	33168	45206	26851	36610	68096	21920	30171	57573	30541	21501	58908	22311	28407		CAAAAGAAGCTCGCCAGGATAACAACCTCAATACGCCCAT	ΔglpA-WISH10	16688	16220	21463	10174	10007	11775	7196	17600	16569	10746	17784	9146	5664	16636	10303	7857	14251	12148	6561	11331
GCGAAGTCAGTTTCTCGGTTAGCCTTCTTAGTATGGGTGC	Control-ΔdcuABC-WISH26	68307	76025	31968	15005	57342	24886	20143	8997	2172	2062	4958	9165	3180	1980	4360	4290	10552	5186	3961	1525		GCGAAGTCAGTTTCTCGGTTAGCCTTCTTAGTATGGGTGC	Control-ΔdcuABC-WISH26	22872	23088	8652	1933	10417	11108	13621	11644	2542	788	5489	846	2991	1427	1701	516	2262	1149	4227	1227
GGTCGATAGGGAATTCGCAAAGGGACTAATAATCGCTGGA	Control-Δhyb-WISH27	94344	107802	109711	130196	163724	150408	188472	75025	200686	114878	214610	245749	216413	54015	246555	242194	176319	295669	365130	46873		GGTCGATAGGGAATTCGCAAAGGGACTAATAATCGCTGGA	Control-Δhyb-WISH27	31873	30937	22437	30430	24579	34273	124877	335439	32493	48452	38504	23431	131151	348341	25245	64956	55306	39511	200927	303080
CATCTGTCGAGCATCAGGATAAAGATGCCAACCTCGCTAA	Control-ΔfrdA-WISH28	56149	61880	15249	13985	40046	20011	18602	9303	1374	1222	3094	3555	1689	1379	2472	3846	1519	2103	1793	980		CATCTGTCGAGCATCAGGATAAAGATGCCAACCTCGCTAA	Control-ΔfrdA-WISH28	22280	21922	8599	1935	6913	6640	18037	5408	1756	685	2483	343	1909	312	1264	785	1038	465	2590	398
GATGCAGGAACCATTCCGAAATGACCTGCTCTACCTAACC	SES-SB300Wt-WISH113	65486	74515	38299	96586	103580	90909	80643	50861	83160	137083	210920	222342	70298	63917	127588	210849	181124	242765	104273	56218		GATGCAGGAACCATTCCGAAATGACCTGCTCTACCTAACC	SES-SB300Wt-WISH113	24680	24262	26469	32169	28250	12232	20533	29034	37694	54654	63267	29580	30718	29792	27806	58000	80237	55359	43066	25487
CGCAATGCTGTGGTAACGTTTAGGGTTGGCTGAGATAGTC	SES-SB300Wt-WISH115	61799	71623	47428	49925	100856	69921	73000	52592	41952	33082	42724	123299	34782	60274	59000	40352	16611	95070	30047	58146		CGCAATGCTGTGGTAACGTTTAGGGTTGGCTGAGATAGTC	SES-SB300Wt-WISH115	23437	23047	32543	17105	16177	16973	19667	12217	27082	15880	26684	15954	15055	5792	16503	8649	19159	20353	16978	4954
GCGATTCAGATAGGCTGGTAACACAGACACATAGTAGGCG	SES-SB300Wt-WISH182	52544	59178	41011	56987	71419	48571	52243	35428	53790	56528	49761	83804	34120	47480	75468	80462	25951	65941	31834	42706		GCGATTCAGATAGGCTGGTAACACAGACACATAGTAGGCG	SES-SB300Wt-WISH182	20323	19834	34127	15636	8953	7835	16403	11711	30067	18070	15973	8852	13528	8983	19135	13633	13508	11048	15070	7678
TTGCTGGAACTCCTTCCGTAAGGTCCGTCGTGTATTGATT	SES-SB300Wt-WISH194	55963	62817	62882	60186	104500	77779	66193	48195	47380	37053	51372	123177	30967	54989	67522	39712	40063	86229	25614	50835		TTGCTGGAACTCCTTCCGTAAGGTCCGTCGTGTATTGATT	SES-SB300Wt-WISH194	20083	19664	21751	14175	18883	11690	21694	20288	18873	12194	30867	13545	17116	18302	11695	6125	20730	17597	18907	14544
CTCGAGTCCAAGAAGACCTATCAGAGTGCCATTACCGTTC	SES-SB300Wt-WISH205	71880	79858	124499	92256	117217	104063	102457	73024	118694	67725	81435	178118	47770	85065	145735	79440	61738	135748	44325	78176		CTCGAGTCCAAGAAGACCTATCAGAGTGCCATTACCGTTC	SES-SB300Wt-WISH205	27668	26772	38480	25497	33169	16575	45837	27965	32482	24687	56997	19688	32669	15514	18635	17264	39432	23980	34065	13380
ACCATACATCAGGCACCGATACCAGCAGTCCATTTCTACC	SES-SB300Wt-WISH206	70950	81176	50204	76863	154816	103397	93157	70867	89198	59649	72293	174380	46424	86879	110950	78415	26659	133988	47715	80290		ACCATACATCAGGCACCGATACCAGCAGTCCATTTCTACC	SES-SB300Wt-WISH206	26883	25477	33287	24260	21885	23934	27769	20210	28871	24958	39220	20697	27743	11685	17671	17684	29971	24906	34167	9783
TATGCTTGCCATGCCTGGATAGGAGGCGTTACACATTCTG	SES-SB300Wt-WISH207	62135	69892	66237	93252	106101	97858	73391	55344	50708	67774	54161	152095	31824	59841	78150	76352	26432	109369	26296	57856		TATGCTTGCCATGCCTGGATAGGAGGCGTTACACATTCTG	SES-SB300Wt-WISH207	24581	24051	23708	18295	18872	65812	23943	15509	16593	16333	33750	57867	17005	8602	9784	9054	29591	73062	17668	6656
CTATGCTCCTTATCGCCGTATGACCTTCTTTCTCCGACTG	TS-SB300Wt-WISH208	80359	90780	84764	105447	136062	134653	99026	78156	76318	69216	66661	215861	43438	86309	105010	75077	48158	161271	35606	80069		CTATGCTCCTTATCGCCGTATGACCTTCTTTCTCCGACTG	TS-SB300Wt-WISH208	29802	29388	43185	25743	21587	44755	27604	23709	34303	23949	36217	40322	18990	11470	19416	12831	24876	50408	20737	9452
ATCAAGAACCGCTGGACGATAGATGGTAGGCGATTGTAGC	TS-SB300Wt-WISH209	48745	54786	30073	29997	44518	54015	50094	39500	28802	18562	20715	88369	23682	44957	34723	20768	18419	60773	21707	42844		ATCAAGAACCGCTGGACGATAGATGGTAGGCGATTGTAGC	TS-SB300Wt-WISH209	19266	19059	26871	11061	11118	25651	23738	23541	23941	9923	20178	21502	25136	13558	14688	5355	14969	25497	31026	9996
CTTTACGCCATGCCTTCGATACTGCGTGGATAAGATAGGC	TS-SB300Wt-WISH210	17146	19293	25712	28142	37881	18237	21049	15351	26489	17181	16012	32513	11488	17676	44119	20367	11441	25510	8531	17101		CTTTACGCCATGCCTTCGATACTGCGTGGATAAGATAGGC	TS-SB300Wt-WISH210	6491	6587	7958	4522	4220	712	4882	3401	5203	4225	6931	714	3616	1849	3217	2598	4824	638	4186	1523
CGCAGACGTCAATAACGCAATGAAACGAGTAATGGAAGCC	TS-SB300Wt-WISH212	6682	7551	7622	7293	19206	5212	6504	6885	6252	4348	10888	9099	2724	7931	9595	4790	9767	6000	2229	7619		CGCAGACGTCAATAACGCAATGAAACGAGTAATGGAAGCC	TS-SB300Wt-WISH212	2412	2441	2003	1805	1235	1332	2001	1131	1456	1588	2196	1466	1596	1268	843	976	1501	1861	1584	1157
ACTATGGCATCGGTAGGGTATCGGGCTTAGTTTATTCGCA	TS-SB300Wt-WISH213	1729	1905	620	LOD	605	8460	1769	1939	754	LOD	644	15466	748	2075	730	LOD	LOD	13833	865	1969		ACTATGGCATCGGTAGGGTATCGGGCTTAGTTTATTCGCA	TS-SB300Wt-WISH213	649	582	497	374	15	LOD	1203	152	397	327	122	39	930	124	266	145	30	LOD	1060	79
	Sum(7 Wild types)	440757	499059	430560	526055	758489	592498	541084	386311	484882	458894	562666	1057215	296185	458445	664413	605582	378578	869110	310104	424227			Sum(7 Wild types)	167655	163107	210365	147137	146189	155051	175846	136934	191662	166776	266758	166183	153834	98670	121229	130409	232628	226305	179921	82482
	SES-SB300Wt-WISH113	0.148576	0.149311	0.0889516	0.183604	0.136561	0.153433	0.14904	0.131658	0.171506	0.298725	0.374858	0.210309	0.237345	0.139421	0.192031	0.348176	0.478432	0.279326	0.336252	0.132519			SES-SB300Wt-WISH113	0.147207	0.148749	0.125824	0.218633	0.193243	0.0788902	0.116767	0.212029	0.196669	0.327709	0.23717	0.177997	0.199683	0.301936	0.229368	0.444755	0.344915	0.244621	0.239361	0.309001
	SES-SB300Wt-WISH115	0.140211	0.143516	0.110154	0.0949045	0.13297	0.118011	0.134914	0.136139	0.08652	0.0720907	0.0759314	0.116626	0.117433	0.131475	0.0888002	0.0666334	0.0438774	0.109388	0.0968933	0.137063			SES-SB300Wt-WISH115	0.139793	0.1413	0.154698	0.116252	0.110658	0.109467	0.111842	0.0892182	0.141301	0.0952175	0.100031	0.0960026	0.0978652	0.0587007	0.136131	0.0663221	0.082359	0.0899361	0.0943636	0.0600616
	SES-SB300Wt-WISH182	0.119213	0.118579	0.0952504	0.108329	0.0941596	0.0819766	0.0965525	0.0917085	0.110934	0.123183	0.0884379	0.0792686	0.115198	0.103567	0.113586	0.132867	0.0685486	0.0758719	0.102656	0.100668			SES-SB300Wt-WISH182	0.121219	0.121601	0.162228	0.106268	0.0612426	0.0505318	0.0932805	0.085523	0.156875	0.108349	0.0598782	0.0532666	0.0879389	0.0910408	0.157842	0.10454	0.058067	0.0488191	0.083759	0.093087
	SES-SB300Wt-WISH194	0.12697	0.125871	0.146047	0.11441	0.137774	0.131273	0.122334	0.124757	0.0977145	0.0807441	0.0913011	0.116511	0.104553	0.119947	0.101627	0.0655766	0.105825	0.0992153	0.0825981	0.11983			SES-SB300Wt-WISH194	0.119788	0.120559	0.103396	0.0963388	0.129168	0.0753945	0.123369	0.148159	0.0984702	0.073116	0.115712	0.0815065	0.111263	0.185487	0.0964703	0.0469676	0.0891122	0.0777579	0.105085	0.176329
	SES-SB300Wt-WISH205	0.163083	0.160017	0.289156	0.175373	0.15454	0.175634	0.189355	0.189029	0.244789	0.147583	0.144731	0.168479	0.161284	0.185551	0.219344	0.13118	0.163079	0.156192	0.142936	0.184279			SES-SB300Wt-WISH205	0.165029	0.164138	0.18292	0.173287	0.226891	0.1069	0.260666	0.204222	0.169475	0.148025	0.213666	0.118472	0.212365	0.157231	0.153717	0.132384	0.169507	0.105963	0.189333	0.162217
	SES-SB300Wt-WISH206	0.160973	0.162658	0.116602	0.146112	0.204111	0.17451	0.172167	0.183445	0.183958	0.129984	0.128483	0.164943	0.15674	0.189508	0.16699	0.129487	0.0704188	0.154167	0.153868	0.189262			SES-SB300Wt-WISH206	0.160347	0.156198	0.158234	0.16488	0.149703	0.154362	0.157917	0.147589	0.150635	0.14965	0.147025	0.124543	0.180344	0.118425	0.145765	0.135604	0.128837	0.110055	0.1899	0.118608
	SES-SB300Wt-WISH207	0.140973	0.140048	0.153839	0.177267	0.139885	0.165162	0.135637	0.143263	0.104578	0.14769	0.0962578	0.143864	0.107446	0.13053	0.117623	0.12608	0.0698192	0.12584	0.0847974	0.13638			SES-SB300Wt-WISH207	0.146617	0.147455	0.112699	0.12434	0.129093	0.424454	0.136159	0.113259	0.0865743	0.0979338	0.126519	0.348213	0.110541	0.0871795	0.0807068	0.0694277	0.127203	0.322847	0.0981987	0.0806964
		Inoculum1	Inoculum2	d1AY197	d1AY198	d1AY199	d1AY200	d1AY201	d1AY202	d2AY197	d2AY198	d2AY199	d2AY200	d2AY201	d2AY202	ccAY197	ccAY198	ccAY199	ccAY200	ccAY201	ccAY202				Inoculum1	Inoculum2	d1AZ299	d1AZ300	d1AZ301	d1AZ302	d1AZ303	d1AZ304	d2AZ299	d2AZ300	d2AZ301	d2AZ302	d2AZ303	d2AZ304	ccAZ299	ccAZ300	ccAZ301	ccAZ302	ccAZ303	ccAZ304
	SES	0.997115	0.99706	0.956091	0.984894	0.988641	0.986153	0.989593	0.987479	0.964787	0.946463	0.907185	0.979575	0.977619	0.988845	0.973694	0.918287	0.811824	0.957017	0.928919	0.988746			SES	0.996652	0.997008	0.990638	0.979688	0.967044	0.863053	0.970566	0.971868	0.983067	0.933312	0.957343	0.910744	0.970582	0.932691	0.975323	0.844764	0.915074	0.900764	0.959919	0.930077
calculation of the individual fitness compared to the inoculum	WISH	d1AY197	d1AY198	d1AY199	d1AY200	d1AY201	d1AY202	d2AY197	d2AY198	d2AY199	d2AY200	d2AY201	d2AY202	ccAY197	ccAY198	ccAY199	ccAY200	ccAY201	ccAY202				calculation of the individual fitness compared to the inoculum	WISH	d1AZ299	d1AZ300	d1AZ301	d1AZ302	d1AZ303	d1AZ304	d2AZ299	d2AZ300	d2AZ301	d2AZ302	d2AZ303	d2AZ304	ccAZ299	ccAZ300	ccAZ301	ccAZ302	ccAZ303	ccAZ304
	ΔfruK-WISH55	1.86864	0.97938	2.66687	1.37274	1.19811	1.21154	0.0837362	0.0467694	0.0375277	0.243062	0.0869414	0.0380619	0.0859532	0.0964502	0.165255	0.155319	0.0484789	0.0318385					ΔfruK-WISH55	1.83508	0.496526	0.780707	0.244623	0.607478	0.552333	0.362046	0.0517628	0.0287489	0.00786736	0.04816	0.0188228	0.256829	0.037278	0.0789677	0.0163965	0.0595566	0.00904379
	ΔsrlD-WISH12	0.998012	0.22093	0.364731	0.255388	0.35589	0.469241	0.489579	0.0315214	0.289565	0.140353	0.198926	0.272328	0.722221	0.0861519	0.241516	0.12757	0.321135	0.246464					ΔsrlD-WISH12	0.855088	0.163094	0.522992	0.390721	0.412797	0.467757	0.781488	0.144408	0.871164	0.736787	0.179949	0.378996	0.711093	0.262664	0.916735	1.67972	0.327379	0.310891
	ΔidnD-WISH13	0.962251	0.756116	1.54944	1.23186	0.936265	0.785392	0.672284	0.476697	0.809902	1.51835	0.349965	0.684739	1.03726	0.650696	0.411286	1.00392	0.301622	0.642516					ΔidnD-WISH13	1.29362	0.477007	0.418269	0.331034	0.53226	0.617057	1.04731	0.384476	0.531633	0.38371	0.34274	0.264771	0.778567	0.193701	0.480003	0.5409	0.447882	0.237389
	ΔglxK-WISH102	1.29084	1.40078	1.15656	1.25991	1.20071	0.860711	3.24127	1.83921	2.11352	3.20795	0.969518	1.04147	3.97548	2.71434	1.94217	3.62151	1.37934	0.951091					ΔglxK-WISH102	1.07223	1.06723	0.668014	0.322631	0.441837	0.836217	1.40689	1.68713	1.3362	0.367038	0.659757	0.917046	1.00079	1.7608	1.5964	0.471338	0.884564	0.789995
	ΔdgoK-WISH15	0.163336	0.421562	0.459083	0.169345	0.356834	0.107964	0.0548433	0.089918	0.17001	0.117946	0.133389	0.0340569	0.0996849	0.241667	0.129436	0.106007	0.106261	0.0290266					ΔdgoK-WISH15	0.646819	0.124622	0.184674	0.671494	0.19007	0.237991	0.397805	0.0781311	0.161981	0.224385	0.0772087	0.0582524	0.30044	0.0700597	0.143579	0.615778	0.0991168	0.0630953
	ΔuxaC-WISH16	0.301237	1.11037	1.14481	0.877247	0.978529	0.514052	0.129375	0.509957	0.292927	1.02384	0.246536	0.509095	0.332419	0.647068	0.245435	0.592798	0.167814	0.500593					ΔuxaC-WISH16	0.641529	0.347982	0.326872	0.40235	1.06877	0.987454	0.330523	0.18209	0.479288	0.266795	0.511617	0.170539	0.19769	0.0492565	0.257501	0.187998	0.475106	0.146375
	ΔgalK-WISH17	0.503659	0.872686	1.05555	0.485231	0.491759	0.37819	0.169704	0.297809	0.408701	0.232003	0.172928	0.100837	0.278833	0.405093	0.425588	0.171833	0.116772	0.0880654					ΔgalK-WISH17	1.66582	0.380398	0.502663	0.586577	0.615259	0.688847	1.13775	0.197055	0.207326	0.18602	0.145593	0.129312	1.00025	0.104783	0.217651	0.289382	0.225081	0.0883389
	Δpgl-WISH19	1.09797	0.638771	1.11293	0.719447	0.931704	0.751466	0.287157	0.0968956	0.106227	0.812245	0.218009	0.579177	0.357267	0.18678	0.0901068	0.489638	0.148269	0.523508					Δpgl-WISH19	0.686033	0.412262	0.786296	1.27598	1.20007	0.596371	0.298488	0.0776664	1.00833	0.397662	0.126193	0.14364	0.278557	0.0961439	0.662527	0.487687	0.236937	0.140611
	ΔrhaB-WISH60	0.310355	0.743948	1.37421	1.1854	1.04329	0.71557	0.243959	0.443559	0.580889	1.58634	0.394012	0.656447	0.386	0.529127	0.290249	1.15904	0.38055	0.608637					ΔrhaB-WISH60	1.26012	0.773613	0.713887	0.477865	0.979441	0.67511	0.899607	0.642336	1.01492	0.387767	0.619286	0.27864	0.553198	0.37204	0.889282	0.481107	0.6966	0.239683
	ΔmalQ-WISH21	0.668449	0.473547	1.33006	0.701213	0.832313	0.713271	0.3142	0.157515	0.552794	2.41639	1.35488	0.801977	0.491591	0.365199	0.40069	2.21154	1.09984	0.730761					ΔmalQ-WISH21	1.0769	1.45072	0.481938	0.123375	0.950628	0.525259	1.44714	0.530701	0.858687	0.2291	0.758834	0.310193	2.09219	0.746303	2.01686	0.358097	1.31037	0.268984
	Control-SB300Wt-WISH2	0.885278	1.99083	1.60932	1.20301	1.13896	0.593967	0.536423	0.850197	0.917134	1.98531	0.823568	0.692935	0.831149	0.81231	0.517288	1.4935	0.705483	0.64048					Control-SB300Wt-WISH2	1.22281	0.570711	0.762277	0.412643	0.972378	0.773409	1.17244	0.517073	1.23876	0.284346	0.65179	0.354449	0.826736	0.318569	0.805509	0.26229	0.607989	0.256439
	ΔnagZ-WISH61	0.674026	1.21782	2.16511	0.940041	1.25785	0.842901	0.776253	1.05718	1.47986	1.60786	0.70423	0.970351	1.24341	1.27182	0.805151	1.19678	0.679766	0.88911					ΔnagZ-WISH61	2.98245	0.928379	0.550882	0.986414	0.886225	1.0166	3.06267	1.07963	0.849289	1.30646	0.926759	0.713829	1.85014	0.703212	0.682428	1.99865	1.3308	0.59434
	ΔxylB-WISH31	1.14236	1.26719	2.04806	1.1035	1.07892	0.467414	1.65786	0.859758	2.08793	2.56528	1.18366	0.647581	2.02344	1.07225	1.0428	2.24602	1.3082	0.601864					ΔxylB-WISH31	1.35593	1.06974	1.02365	1.79615	1.13551	1.109	1.93202	1.50515	1.86243	2.05352	0.99764	0.825325	1.46056	1.62755	1.66461	3.52312	1.12447	0.622182
	ΔmanA-WISH32	LOD	LOD	LOD	LOD	LOD	LOD	LOD	LOD	0.0011885	LOD	LOD	LOD	LOD	LOD	LOD	LOD	LOD	LOD					ΔmanA-WISH32	LOD	LOD	LOD	LOD	LOD	LOD	LOD	LOD	LOD	LOD	LOD	LOD	LOD	LOD	LOD	LOD	LOD	LOD
	ΔgudD-WISH33	0.491235	0.74377	1.43763	1.29386	0.950358	0.578537	0.831682	0.566913	1.84336	3.02035	1.26147	0.793801	1.04474	0.652488	1.30997	3.09489	1.48887	0.695655					ΔgudD-WISH33	1.17546	0.958734	0.508234	0.0951824	0.612221	0.811335	2.19532	1.36554	1.03391	0.269943	0.720889	0.917941	1.81365	1.59514	1.45722	0.474407	0.72936	0.604865
	ΔgarK-WISH34	0.697889	0.777892	1.81393	1.15108	1.19248	1.09507	1.27763	1.12995	1.35341	2.76336	0.51061	2.34079	1.63893	0.794287	0.51698	1.85041	0.414123	2.21528					ΔgarK-WISH34	1.83163	0.807528	1.15133	0.227039	0.835518	0.991694	1.74833	1.3028	2.34044	0.352153	0.878247	0.553843	0.923712	0.399635	1.40285	0.26031	0.920207	0.452206
	ΔglpD-WISH62	1.80111	3.66635	2.34743	2.36164	2.37558	4.02274	7.04529	5.0553	14.8691	52.0301	11.821	16.6319	10.7786	12.2533	20.4363	72.1902	15.0131	11.5631					ΔglpD-WISH62	2.02524	8.68925	1.77881	0.0578796	1.71042	1.84611	9.77726	18.2999	14.2833	1.21593	6.58062	11.1838	11.1117	34.5514	24.5188	3.21584	7.90792	9.55982
	ΔaraB-WISH38	0.30198	0.58841	0.952644	0.582851	0.619508	0.39642	0.225868	0.338092	0.3833	0.579042	0.16649	0.276304	0.340016	0.402134	0.0887844	0.432144	0.132088	0.260736					ΔaraB-WISH38	1.00039	0.436899	0.736357	0.0737248	0.784092	0.619351	0.794414	0.312872	0.468915	0.0450103	0.597081	0.158296	0.508004	0.185858	0.354633	0.0322775	0.637114	0.126909
	ΔnagB-WISH63	1.68273	1.66332	1.62773	1.13436	1.34719	0.70108	0.448343	0.460566	0.55561	2.66439	1.12846	0.286749	0.773006	2.25552	0.813866	2.06016	1.082	0.244623					ΔnagB-WISH63	3.28092	1.03972	0.843179	0.474338	1.15707	1.55486	3.01697	0.362491	0.628784	0.327992	0.718282	0.820729	3.03212	0.907527	0.890778	0.945626	1.88375	0.755331
	ΔpfkB-WISH40	1.49969	2.00904	2.2509	1.65407	1.61884	0.887982	6.79366	4.41282	2.79885	5.80429	1.53028	1.21355	7.98836	4.01673	2.12299	6.49445	1.75875	1.12437					ΔpfkB-WISH40	2.23264	2.74253	1.60591	0.794142	1.05122	1.22201	3.72318	5.21313	2.98869	2.45997	1.53571	1.90896	2.49613	4.23219	3.18821	3.26168	1.44276	1.26468
	ΔchbF-WISH103	1.34395	1.2103	2.67079	1.09463	1.09267	0.667861	0.492258	0.390805	0.780144	1.76406	0.522032	0.828265	0.724966	0.691636	0.76755	1.18902	0.444191	0.755201					ΔchbF-WISH103	1.21283	0.734064	0.564214	1.36225	0.920379	0.721179	0.590896	0.257508	0.899815	1.31416	0.312758	0.327335	0.483584	0.296099	0.687209	2.32955	0.518856	0.267205
	ΔgatD-WISH3	1.04809	1.30883	2.1382	0.985105	1.22849	0.598417	1.91863	1.0936	1.46157	1.71673	0.652594	0.680255	2.3192	1.39433	1.00408	1.3411	0.588078	0.653065					ΔgatD-WISH3	1.17769	0.54214	0.59451	0.63555	0.860238	1.00696	1.05246	0.606429	0.988639	0.87333	0.776222	0.541377	0.64829	0.415617	0.920417	1.17358	0.953354	0.423485
	ΔnagK-WISH42	1.20586	0.742135	1.45931	0.864642	1.07402	0.533219	0.991405	0.587542	1.02046	1.40569	0.500041	0.581785	1.29246	0.725819	0.492865	0.981774	0.472074	0.565442					ΔnagK-WISH42	2.06835	0.824882	1.04014	0.915529	0.932135	1.59343	1.43999	0.873327	1.7015	0.833116	0.61758	0.734509	0.900981	0.586633	1.18658	1.09669	0.671722	0.59274
	Δpgm-WISH46	LOD	0.00102007	LOD	0.000386922	0.000562796	LOD	LOD	LOD	LOD	LOD	LOD	LOD	LOD	LOD	0.0101303	LOD	LOD	LOD					Δpgm-WISH46	LOD	LOD	LOD	LOD	LOD	LOD	LOD	LOD	LOD	LOD	LOD	LOD	LOD	LOD	LOD	LOD	LOD	LOD
	Δpgi-WISH47	0.00608086	LOD	0.0479986	LOD	0.0154481	LOD	LOD	LOD	LOD	LOD	LOD	LOD	LOD	LOD	LOD	LOD	LOD	LOD					Δpgi-WISH47	0.0814959	LOD	LOD	LOD	LOD	LOD	LOD	LOD	LOD	LOD	LOD	LOD	LOD	LOD	LOD	LOD	LOD	LOD
	Δmak-WISH49	0.478276	2.00688	1.46837	1.11515	0.915487	0.444908	0.824172	1.5645	1.12285	1.94357	0.491087	0.493644	1.27804	1.95588	0.617483	1.5219	0.494265	0.472665					Δmak-WISH49	1.21124	0.621671	0.798492	2.88465	0.991974	1.07406	1.23939	0.648547	1.36939	2.64532	0.806701	0.597835	0.739633	0.479691	1.08428	3.31302	0.885382	0.488325
	ΔnanK-WISH50	0.788675	1.15323	1.41363	0.843446	1.08423	0.698037	0.676482	0.812909	0.891945	1.5666	0.485284	0.83579	0.970862	0.995097	0.590144	1.13465	0.429453	0.794741					ΔnanK-WISH50	1.89922	0.736429	0.452426	1.79707	0.838583	0.71901	1.33475	0.731321	0.803811	1.56539	0.908519	0.344575	0.799227	0.465654	0.698514	1.97099	1.31799	0.307642
	ΔpfkA-WISH51	0.0915698	0.0872522	0.0971827	0.119131	0.0755586	0.0654122	0.00183499	0.00266254	0.00287842	0.00838341	0.00827547	0.00366999	0.0209045	0.0155435	0.277408	0.00910301	0.0179182	0.00133127					ΔpfkA-WISH51	0.120515	0.0423503	0.0726291	0.140456	0.119448	0.107643	0.0399493	0.00126717	0.00826997	0.00320128	0.00266773	0.00386821	0.0504869	0.00993731	0.00726957	0.0150727	0.0326797	0.00993731
	ΔglpK-WISH52	0.482076	2.0084	0.899551	0.626158	0.526709	0.177623	1.98019	2.67703	2.24505	1.96899	0.477357	0.202712	3.12045	4.02962	1.71341	2.38529	0.767894	0.189141					ΔglpK-WISH52	0.471804	0.585474	1.18319	0.0635343	1.04344	0.675806	0.795954	1.08541	2.46355	0.262035	1.93363	0.743689	0.494698	1.11087	2.98372	0.311726	2.0252	0.696393
	ΔtreC-WISH109	0.380635	1.73753	1.4187	0.853356	0.936694	0.817798	0.356265	0.992096	0.626636	1.23233	0.400924	0.823967	0.768284	1.17505	0.473824	0.837383	0.325398	0.79378					ΔtreC-WISH109	1.46224	0.698972	0.834752	0.876106	1.21854	0.50575	1.02289	0.622899	1.32828	0.811533	0.777532	0.388103	0.585747	0.335692	0.891143	1.23574	0.902311	0.29163
	ΔfucK-WISH4	0.823188	0.721306	2.22505	1.12459	1.16963	0.812529	0.96865	0.641407	1.78293	2.05688	0.555597	0.942528	1.28392	0.878166	1.68403	1.64523	0.488315	0.906542					ΔfucK-WISH4	1.7003	0.6288	0.715001	0.373255	1.24348	1.01776	1.27141	0.628431	1.18968	0.566152	1.0079	0.596343	0.774804	0.353338	0.811634	0.763792	1.16355	0.486749
	ΔmurQ-WISH5	0.821595	1.17239	2.41282	1.25234	1.10139	0.851775	1.16841	1.15674	1.68159	1.92999	0.51306	0.821786	1.52531	1.09174	0.704072	1.48315	0.438759	0.793522					ΔmurQ-WISH5	1.74222	0.820267	0.875377	0.461584	0.574582	0.621198	1.84653	0.95628	1.28001	0.924968	0.600806	0.425026	1.04325	0.580649	0.969353	1.48221	0.685428	0.318995
	ΔkdgK-WISH6	0.0711727	0.138542	0.238207	0.131705	0.19702	0.104262	0.0942513	0.0548147	0.093808	0.15301	0.0693292	0.0691425	0.125591	0.0752564	0.0268356	0.122044	0.0767965	0.0562381					ΔkdgK-WISH6	0.248261	0.145145	0.170539	0.0218427	0.078255	0.205582	0.151123	0.0988546	0.133306	0.0330305	0.0250392	0.0932903	0.110575	0.103472	0.129872	0.0689022	0.0241513	0.0747625
	ΔgntK-WISH7	0.329773	0.465575	0.779112	0.563904	0.524311	0.255294	0.221023	0.179928	0.377866	0.809564	0.237309	0.214864	0.248248	0.385405	0.244527	0.686303	0.259113	0.194907					ΔgntK-WISH7	0.545132	0.37653	0.439772	0.493498	0.350714	0.571392	0.507199	0.291405	0.634443	0.38706	0.162322	0.253536	0.434126	0.353441	0.586933	0.674152	0.170314	0.210847
	Δglk-WISH9	0.810178	1.06616	1.47141	0.981457	0.835184	0.524587	1.89357	1.27519	2.79384	2.32837	0.673759	0.564952	2.44665	2.126	1.63446	2.45098	0.885403	0.513456					Δglk-WISH9	1.32026	0.715193	0.590321	0.85135	0.516963	0.956609	1.98685	0.944276	0.909099	1.93392	0.62163	0.976678	1.6389	1.12371	1.12526	3.77519	0.88407	0.81367
	ΔglpA-WISH10	1.01939	1.05254	1.48011	0.821975	0.866728	0.777551	1.05976	0.629463	0.858241	1.59636	0.513866	0.707293	1.34967	0.715967	0.504044	1.38097	0.523033	0.66594					ΔglpA-WISH10	1.30442	0.61833	0.60818	0.715631	0.43734	1.06965	1.00699	0.653093	1.08083	0.555853	0.344232	1.01106	0.62617	0.477513	0.866112	0.738301	0.398748	0.688647
	Control-ΔdcuABC-WISH26	0.442979	0.207923	0.794585	0.344844	0.27912	0.124671	0.0300973	0.028573	0.0687027	0.126999	0.0440651	0.0274367	0.0604163	0.0594463	0.146218	0.0718621	0.0548873	0.0211318					Control-ΔdcuABC-WISH26	0.376501	0.0841166	0.453307	0.483377	0.592733	0.506701	0.110618	0.0342907	0.23886	0.0368146	0.130157	0.0620975	0.0740209	0.0224543	0.0984334	0.05	0.183943	0.0533943
	Control-Δhyb-WISH27	1.08546	1.28814	1.61986	1.48811	1.86471	0.742285	1.98555	1.13658	2.12332	2.4314	2.14116	0.534416	2.43938	2.39623	1.74447	2.9253	3.61254	0.463754					Control-Δhyb-WISH27	0.71444	0.968954	0.782646	1.09132	3.97634	10.6811	1.03464	1.54281	1.22605	0.746091	4.17612	11.0919	0.803853	2.06833	1.76106	1.25811	6.39793	9.65069
	Control-ΔfrdA-WISH28	0.258394	0.236976	0.678579	0.339086	0.315211	0.157639	0.0232824	0.0207068	0.0524278	0.0602394	0.0286201	0.0233671	0.041888	0.0651704	0.0257394	0.0356353	0.0303824	0.0166061					Control-ΔfrdA-WISH28	0.389077	0.0875526	0.312791	0.300439	0.816117	0.244695	0.0794534	0.0309941	0.112348	0.0155197	0.0863762	0.014117	0.057192	0.0355188	0.0469662	0.0210398	0.117189	0.0180082
	SES-SB300Wt-WISH113	0.547125	1.37979	1.4797	1.29869	1.15203	0.726581	1.18799	1.95831	3.01312	3.17629	1.00425	0.913093	1.82267	3.01211	2.58747	3.46805	1.4896	0.803109					SES-SB300Wt-WISH113	1.08165	1.31458	1.15443	0.499857	0.839075	1.18647	1.54035	2.23342	2.58539	1.20878	1.25528	1.21744	1.13628	2.37015	3.27886	2.26223	1.75988	1.04152
	SES-SB300Wt-WISH115	0.710947	0.748377	1.51183	1.04812	1.09427	0.788356	0.628862	0.4959	0.640434	1.84826	0.521383	0.903509	0.884412	0.604878	0.248999	1.4251	0.450405	0.87161					SES-SB300Wt-WISH115	1.40018	0.735952	0.696024	0.730273	0.846184	0.525643	1.16522	0.683246	1.14809	0.68643	0.64775	0.249204	0.710051	0.372128	0.824327	0.875699	0.730488	0.213149
	SES-SB300Wt-WISH182	0.734162	1.02016	1.27851	0.869498	0.935232	0.634217	0.962926	1.01194	0.8908	1.50022	0.610802	0.849967	1.351	1.4404	0.464564	1.18045	0.569879	0.764505					SES-SB300Wt-WISH182	1.69968	0.778743	0.4459	0.390218	0.816943	0.583261	1.49747	0.899968	0.795528	0.44087	0.673756	0.447394	0.953009	0.678985	0.672759	0.55024	0.750554	0.382399
	SES-SB300Wt-WISH194	1.0588	1.0134	1.75956	1.30963	1.11455	0.8115	0.797777	0.623893	0.864994	2.07404	0.521418	0.925897	1.13693	0.668665	0.674575	1.45191	0.431285	0.855952					SES-SB300Wt-WISH194	1.09447	0.713261	0.95016	0.58822	1.0916	1.02086	0.949657	0.613581	1.55317	0.681561	0.861247	0.920925	0.588472	0.308199	1.0431	0.88545	0.951367	0.731829
	SES-SB300Wt-WISH205	1.64097	1.21599	1.54499	1.37161	1.35045	0.962501	1.56446	0.892657	1.07336	2.3477	0.629638	1.12121	1.92088	1.04707	0.813745	1.78924	0.584231	1.03041					SES-SB300Wt-WISH205	1.41367	0.936701	1.21855	0.608927	1.68395	1.02737	1.19331	0.906943	2.09394	0.723292	1.20018	0.569949	0.684607	0.63424	1.44864	0.88097	1.25147	0.49155
	SES-SB300Wt-WISH206	0.660032	1.01052	2.03537	1.35936	1.22473	0.931688	1.17269	0.784205	0.950436	2.29257	0.610336	1.1422	1.45866	1.03092	0.350486	1.76154	0.627309	1.05557					SES-SB300Wt-WISH206	1.27147	0.926662	0.835943	0.914209	1.0607	0.771963	1.10279	0.953323	1.49809	0.790565	1.0597	0.446333	0.674981	0.675477	1.14481	0.951337	1.30508	0.373682
	SES-SB300Wt-WISH207	1.00339	1.41262	1.60726	1.48239	1.11176	0.838374	0.768146	1.02667	0.820453	2.304	0.482083	0.906496	1.18385	1.15661	0.400403	1.65677	0.398343	0.876427					SES-SB300Wt-WISH207	0.974996	0.752385	0.776114	2.70653	0.98466	0.63781	0.68239	0.671698	1.38797	2.37979	0.699334	0.353759	0.402369	0.372347	1.21694	3.00469	0.7266	0.273729
	median (7 SL1344 wild types)	0.734162	1.02016	1.54499	1.30963	1.11455	0.8115	0.962926	0.892657	0.8908	2.29257	0.610336	0.913093	1.351	1.04707	0.464564	1.65677	0.569879	0.87161					median (7 SL1344 wild types)	1.27147	0.778743	0.835943	0.608927	0.98466	0.771963	1.16522	0.899968	1.49809	0.723292	0.861247	0.447394	0.684607	0.63424	1.14481	0.88545	0.951367	0.382399
calculation of the competitive fitness (mutant/wild type)	WISH	d1AY197	d1AY198	d1AY199	d1AY200	d1AY201	d1AY202	d2AY197	d2AY198	d2AY199	d2AY200	d2AY201	d2AY202	ccAY197	ccAY198	ccAY199	ccAY200	ccAY201	ccAY202				calculation of the competitive fitness (mutant/wild type)	WISH	d1AZ299	d1AZ300	d1AZ301	d1AZ302	d1AZ303	d1AZ304	d2AZ299	d2AZ300	d2AZ301	d2AZ302	d2AZ303	d2AZ304	ccAZ299	ccAZ300	ccAZ301	ccAZ302	ccAZ303	ccAZ304
	ΔfruK-WISH55	2.54527	0.960028	1.72614	1.04819	1.07497	1.49297	0.0869602	0.0523935	0.0421281	0.106021	0.142448	0.0416846	0.0636221	0.0921146	0.355722	0.0937484	0.0850687	0.0365283					ΔfruK-WISH55	1.44328	0.637599	0.933923	0.401728	0.616941	0.715491	0.310711	0.0575163	0.0191904	0.0108772	0.0559189	0.0420722	0.375148	0.058776	0.0689791	0.0185176	0.0626011	0.0236501
	ΔsrlD-WISH12	1.35939	0.216565	0.236073	0.195007	0.319313	0.578239	0.508429	0.0353119	0.325061	0.0612209	0.325929	0.298247	0.534584	0.0822792	0.519876	0.0769994	0.563515	0.282768					ΔsrlD-WISH12	0.672521	0.209433	0.62563	0.641654	0.419227	0.605931	0.670679	0.160459	0.581517	1.01866	0.20894	0.847119	1.03869	0.41414	0.800778	1.89702	0.344114	0.813002
	ΔidnD-WISH13	1.31068	0.741176	1.00288	0.940616	0.84004	0.967828	0.698168	0.53402	0.909185	0.662291	0.573398	0.749911	0.767772	0.621446	0.885317	0.605952	0.529274	0.737159					ΔidnD-WISH13	1.01742	0.612534	0.500356	0.543635	0.540552	0.799334	0.898811	0.427211	0.354874	0.530505	0.397957	0.591808	1.13725	0.305407	0.419288	0.610876	0.470777	0.620787
	ΔglxK-WISH102	1.75826	1.3731	0.748589	0.962034	1.07731	1.06064	3.36607	2.06038	2.37261	1.39928	1.5885	1.1406	2.94263	2.59233	4.18062	2.18589	2.4204	1.09119					ΔglxK-WISH102	0.843301	1.37045	0.799114	0.529836	0.44872	1.08323	1.2074	1.87466	0.891936	0.507455	0.766048	2.04975	1.46184	2.77624	1.39448	0.532314	0.929782	2.06589
	ΔdgoK-WISH15	0.22248	0.413232	0.297143	0.129307	0.32016	0.133043	0.0569549	0.100731	0.190851	0.0514472	0.218551	0.0372983	0.0737862	0.230803	0.278618	0.0639842	0.186463	0.0333023					ΔdgoK-WISH15	0.508719	0.16003	0.220916	1.10275	0.193031	0.308293	0.341399	0.0868155	0.108125	0.310227	0.0896475	0.130204	0.438851	0.110463	0.125418	0.695441	0.104183	0.164998
	ΔuxaC-WISH16	0.410314	1.08843	0.740982	0.669843	0.877961	0.633459	0.134356	0.57128	0.328835	0.446591	0.403935	0.55755	0.246055	0.617981	0.528312	0.357804	0.294474	0.574331					ΔuxaC-WISH16	0.504559	0.446851	0.391022	0.660752	1.08542	1.27915	0.283658	0.202329	0.319933	0.368862	0.594042	0.381183	0.288764	0.0776623	0.22493	0.212319	0.499393	0.382782
	ΔgalK-WISH17	0.686033	0.855443	0.683206	0.37051	0.441218	0.466039	0.176238	0.33362	0.458802	0.101198	0.283332	0.110435	0.206391	0.386883	0.916103	0.103716	0.204906	0.101038					ΔgalK-WISH17	1.31016	0.488477	0.601313	0.963296	0.624843	0.892331	0.976429	0.218958	0.138394	0.257185	0.169049	0.289035	1.46105	0.16521	0.190121	0.326819	0.236587	0.231012
	Δpgl-WISH19	1.49554	0.626149	0.720347	0.549351	0.835948	0.92602	0.298213	0.108547	0.119249	0.354294	0.357195	0.634302	0.264447	0.178384	0.19396	0.295538	0.260176	0.600622					Δpgl-WISH19	0.53956	0.529394	0.940609	2.09546	1.21877	0.772538	0.256165	0.0862991	0.673077	0.549794	0.146523	0.32106	0.406886	0.151589	0.578725	0.550778	0.249049	0.367708
	ΔrhaB-WISH60	0.422733	0.729248	0.889461	0.905141	0.936069	0.881786	0.253351	0.496897	0.652098	0.691947	0.645565	0.718927	0.285715	0.505342	0.624778	0.699581	0.667774	0.69829					ΔrhaB-WISH60	0.991077	0.993411	0.85399	0.784766	0.9947	0.874537	0.77205	0.713733	0.677474	0.536114	0.719057	0.622806	0.808052	0.586592	0.776798	0.543347	0.732209	0.626788
	ΔmalQ-WISH21	0.910493	0.46419	0.860885	0.535428	0.746771	0.878953	0.326297	0.176457	0.620559	1.05401	2.21989	0.878308	0.363873	0.348783	0.862508	1.33485	1.92995	0.838403					ΔmalQ-WISH21	0.846978	1.8629	0.576519	0.202611	0.965438	0.680419	1.24195	0.589689	0.573188	0.316747	0.881087	0.693333	3.05605	1.17669	1.76175	0.404423	1.37736	0.703412
	Control-SB300Wt-WISH2	1.20583	1.9515	1.04164	0.918585	1.02191	0.731937	0.557076	0.952434	1.02956	0.865974	1.34937	0.758887	0.615212	0.775795	1.11349	0.901454	1.23795	0.734823					Control-SB300Wt-WISH2	0.961733	0.732862	0.911876	0.677656	0.987527	1.00187	1.00619	0.574546	0.826892	0.393128	0.756798	0.792252	1.20761	0.502285	0.703621	0.296222	0.639068	0.670607
	ΔnagZ-WISH61	0.91809	1.19376	1.40137	0.717791	1.12858	1.0387	0.80614	1.18431	1.66127	0.701333	1.15384	1.06271	0.920366	1.21465	1.73313	0.722357	1.19283	1.02008					ΔnagZ-WISH61	2.34568	1.19215	0.658994	1.61992	0.900031	1.3169	2.62841	1.19963	0.566915	1.80627	1.07607	1.59553	2.70249	1.10875	0.596108	2.25721	1.39883	1.55424
	ΔxylB-WISH31	1.55601	1.24215	1.32561	0.842603	0.968035	0.575988	1.72169	0.963145	2.34388	1.11895	1.93936	0.709216	1.49774	1.02405	2.24469	1.35566	2.29557	0.690519					ΔxylB-WISH31	1.06643	1.37367	1.22454	2.9497	1.1532	1.4366	1.65807	1.67244	1.2432	2.83913	1.15837	1.84474	2.13343	2.56615	1.45405	3.9789	1.18195	1.62705
	ΔmanA-WISH32	LOD	LOD	LOD	LOD	LOD	LOD	LOD	LOD	0.00133419	LOD	LOD	LOD	LOD	LOD	LOD	LOD	LOD	LOD					ΔmanA-WISH32	LOD	LOD	LOD	LOD	LOD	LOD	LOD	LOD	LOD	LOD	LOD	LOD	LOD	LOD	LOD	LOD	LOD	LOD
	ΔgudD-WISH33	0.66911	0.729074	0.930513	0.987957	0.852685	0.712922	0.863703	0.635085	2.06933	1.31745	2.06685	0.869353	0.773307	0.623158	2.81978	1.86803	2.6126	0.798126					ΔgudD-WISH33	0.924489	1.23113	0.607976	0.156312	0.621759	1.051	1.88405	1.51733	0.690152	0.373215	0.837029	2.05175	2.64918	2.51504	1.27289	0.535781	0.766644	1.58176
	ΔgarK-WISH34	0.950593	0.762522	1.17407	0.878936	1.06992	1.34944	1.32682	1.26583	1.51932	1.20535	0.836605	2.56358	1.21313	0.758582	1.11283	1.11688	0.726687	2.54159					ΔgarK-WISH34	1.44056	1.03696	1.37728	0.372851	0.848534	1.28464	1.50043	1.44761	1.56228	0.486876	1.01974	1.23793	1.34926	0.630101	1.22541	0.293986	0.967247	1.18255
	ΔglpD-WISH62	2.45329	3.5939	1.51938	1.80329	2.13143	4.95717	7.31655	5.6632	16.6918	22.6951	19.368	18.2149	7.97827	11.7025	43.9902	43.5729	26.3445	13.2663					ΔglpD-WISH62	1.59283	11.158	2.12791	0.0950517	1.73707	2.39145	8.39093	20.334	9.53432	1.6811	7.64081	24.9977	16.2308	54.4768	21.4175	3.63187	8.31217	24.9996
	ΔaraB-WISH38	0.411326	0.576784	0.616601	0.44505	0.555838	0.488502	0.234564	0.378748	0.430288	0.252573	0.272784	0.302603	0.251678	0.384057	0.191113	0.260835	0.231783	0.299143					ΔaraB-WISH38	0.786802	0.561031	0.880869	0.121073	0.796307	0.802306	0.681773	0.347648	0.313008	0.0622299	0.693275	0.353818	0.742037	0.29304	0.309776	0.0364532	0.669682	0.331877
	ΔnagB-WISH63	2.29204	1.63046	1.05355	0.866166	1.20873	0.863931	0.465605	0.51595	0.62372	1.16218	1.84892	0.314041	0.572175	2.15413	1.75189	1.24348	1.89865	0.280656					ΔnagB-WISH63	2.58042	1.33513	1.00866	0.778973	1.1751	2.01416	2.58919	0.402782	0.419724	0.453471	0.834002	1.83447	4.429	1.43089	0.778104	1.06796	1.98005	1.97524
	ΔpfkB-WISH40	2.04272	1.96934	1.4569	1.263	1.45246	1.09425	7.05523	4.94347	3.14195	2.53178	2.50727	1.32905	5.91294	3.83617	4.56985	3.91995	3.08618	1.28999					ΔpfkB-WISH40	1.75596	3.52174	1.92107	1.30417	1.0676	1.58298	3.19526	5.79257	1.995	3.40108	1.78312	4.26684	3.64608	6.67285	2.78494	3.68364	1.51652	3.30723
	ΔchbF-WISH103	1.83059	1.18639	1.72868	0.835829	0.980374	0.822995	0.511211	0.437799	0.875778	0.769468	0.855318	0.907097	0.536616	0.660546	1.6522	0.717677	0.779448	0.866443					ΔchbF-WISH103	0.953885	0.942627	0.674943	2.23713	0.934717	0.934214	0.507112	0.286131	0.600641	1.81691	0.363146	0.731649	0.706368	0.466856	0.600285	2.63092	0.545379	0.698759
	ΔgatD-WISH3	1.42759	1.28297	1.38396	0.7522	1.10223	0.737421	1.9925	1.22511	1.64074	0.748823	1.06924	0.745001	1.71666	1.33166	2.16135	0.809468	1.03193	0.749262					ΔgatD-WISH3	0.926245	0.696173	0.711185	1.04372	0.873639	1.30441	0.903229	0.673834	0.659933	1.20744	0.901276	1.21007	0.946952	0.6553	0.803994	1.3254	1.00209	1.10744
	ΔnagK-WISH42	1.6425	0.727472	0.944539	0.660218	0.96364	0.657078	1.02958	0.658194	1.14556	0.61315	0.819288	0.637158	0.956673	0.693192	1.06092	0.592584	0.828377	0.648732					ΔnagK-WISH42	1.62674	1.05925	1.24427	1.50351	0.946656	2.06412	1.23581	0.970399	1.13578	1.15184	0.717077	1.64175	1.31606	0.924939	1.03649	1.23856	0.706059	1.55006
	Δpgm-WISH46	LOD	0.000999912	LOD	0.000295443	0.000504954	LOD	LOD	LOD	LOD	LOD	LOD	LOD	LOD	LOD	0.0218061	LOD	LOD	LOD					Δpgm-WISH46	LOD	LOD	LOD	LOD	LOD	LOD	LOD	LOD	LOD	LOD	LOD	LOD	LOD	LOD	LOD	LOD	LOD	LOD
	Δpgi-WISH47	0.00828273	LOD	LOD	LOD	0.0138604	LOD	LOD	LOD	LOD	LOD	LOD	LOD	LOD	LOD	LOD	LOD	LOD	LOD					Δpgi-WISH47	0.064096	LOD	LOD	LOD	LOD	LOD	LOD	LOD	LOD	LOD	LOD	LOD	LOD	LOD	LOD	LOD	LOD	LOD
	Δmak-WISH49	0.651459	1.96722	0.950406	0.851499	0.821398	0.548254	0.855904	1.75263	1.26049	0.847767	0.804617	0.540628	0.946	1.86796	1.32917	0.918595	0.867316	0.542289					Δmak-WISH49	0.95263	0.7983	0.955199	4.73727	1.00743	1.39134	1.06365	0.720633	0.914091	3.65734	0.936666	1.33626	1.08038	0.756325	0.947127	3.74163	0.930642	1.277
	ΔnanK-WISH50	1.07425	1.13044	0.914972	0.644033	0.9728	0.860181	0.702528	0.910663	1.00128	0.683338	0.795109	0.915339	0.718627	0.950365	1.27032	0.684855	0.753586	0.911807					ΔnanK-WISH50	1.49372	0.945663	0.541216	2.9512	0.851647	0.931404	1.1455	0.812608	0.536557	2.16425	1.05489	0.770182	1.16743	0.734192	0.610159	2.22598	1.38536	0.804505
	ΔpfkA-WISH51	0.124727	0.0855282	0.0629018	0.0909651	0.067793	0.0806064	0.00190564	0.00298271	0.00323128	0.00365677	0.0135589	0.00401929	0.0154734	0.0148448	0.597136	0.00549444	0.0314421	0.00152737					ΔpfkA-WISH51	0.0947841	0.0543828	0.0868827	0.230662	0.121309	0.139441	0.0342848	0.00140802	0.00552035	0.00442599	0.00309752	0.0086461	0.0737458	0.0156681	0.00635005	0.0170226	0.0343503	0.0259867
	ΔglpK-WISH52	0.656635	1.96871	0.582236	0.478118	0.472576	0.218882	2.05643	2.99894	2.52026	0.858857	0.782122	0.222005	2.30974	3.84848	3.68821	1.43973	1.34747	0.217001					ΔglpK-WISH52	0.371071	0.751819	1.4154	0.104338	1.05969	0.875438	0.683094	1.20605	1.64446	0.362281	2.24515	1.66227	0.722602	1.75151	2.60631	0.352054	2.12873	1.82112
	ΔtreC-WISH109	0.518462	1.7032	0.918259	0.651601	0.840425	1.00776	0.369982	1.1114	0.703453	0.53753	0.656891	0.90239	0.568679	1.12223	1.01993	0.505432	0.570994	0.910705					ΔtreC-WISH109	1.15004	0.897564	0.998575	1.43877	1.23753	0.655147	0.877851	0.692135	0.886652	1.122	0.902798	0.867474	0.855597	0.529283	0.778424	1.3956	0.948436	0.762632
	ΔfucK-WISH4	1.12126	0.707054	1.44017	0.858705	1.04942	1.00127	1.00594	0.718537	2.0015	0.897193	0.910312	1.03224	0.950352	0.83869	3.62496	0.993037	0.856876	1.04008					ΔfucK-WISH4	1.33727	0.807455	0.855322	0.612971	1.26285	1.3184	1.09113	0.698282	0.794133	0.782744	1.17028	1.33293	1.13175	0.557105	0.708971	0.862602	1.22303	1.27288
	ΔmurQ-WISH5	1.11909	1.14923	1.56171	0.956252	0.988197	1.04963	1.2134	1.29584	1.88773	0.841843	0.840619	0.900002	1.12903	1.04266	1.51556	0.895209	0.769917	0.910409					ΔmurQ-WISH5	1.37024	1.05332	1.04717	0.758028	0.583533	0.804699	1.58471	1.06257	0.854429	1.27883	0.6976	0.950005	1.52387	0.915504	0.846741	1.67396	0.720466	0.834194
	ΔkdgK-WISH6	0.0969442	0.135804	0.15418	0.100566	0.176771	0.128481	0.0978802	0.0614062	0.105308	0.0667415	0.113592	0.0757234	0.0929615	0.0718735	0.0577652	0.0736638	0.134759	0.0645221					ΔkdgK-WISH6	0.195256	0.186383	0.204008	0.0358708	0.0794741	0.266311	0.129695	0.109842	0.0889838	0.0456669	0.0290732	0.208519	0.161516	0.163143	0.113445	0.077816	0.0253859	0.195509
	ΔgntK-WISH7	0.449183	0.456376	0.504282	0.430582	0.470425	0.314595	0.229533	0.201564	0.424187	0.353125	0.388816	0.235314	0.183752	0.36808	0.526359	0.414242	0.454681	0.223618					ΔgntK-WISH7	0.428742	0.48351	0.526078	0.810439	0.356177	0.740181	0.435283	0.323795	0.423501	0.535137	0.188473	0.566696	0.634125	0.557268	0.512693	0.761366	0.17902	0.551379
	Δglk-WISH9	1.10354	1.04509	0.952373	0.749415	0.749348	0.646441	1.96648	1.42854	3.13632	1.01562	1.10392	0.618723	1.811	2.03043	3.51826	1.47938	1.55367	0.589089					Δglk-WISH9	1.03837	0.918393	0.706173	1.39812	0.525016	1.23919	1.70513	1.04923	0.606839	2.67378	0.721778	2.18304	2.39393	1.77175	0.982926	4.26359	0.929263	2.1278
	ΔglpA-WISH10	1.38851	1.03174	0.958004	0.627639	0.777649	0.958165	1.10056	0.705156	0.96345	0.696319	0.84194	0.774612	0.999021	0.683783	1.08498	0.833532	0.917796	0.764034					ΔglpA-WISH10	1.02592	0.79401	0.727538	1.17523	0.444154	1.38562	0.864207	0.725686	0.721473	0.768504	0.399691	2.25989	0.914642	0.752891	0.756558	0.833814	0.419131	1.80086
	Control-ΔdcuABC-WISH26	0.60338	0.203815	0.514297	0.263314	0.250434	0.15363	0.0312561	0.0320089	0.0771247	0.0553958	0.072198	0.0300481	0.0447198	0.056774	0.314743	0.0433749	0.0963141	0.0242446					Control-ΔdcuABC-WISH26	0.296116	0.108016	0.54227	0.793817	0.601967	0.65638	0.0949332	0.0381021	0.159443	0.0508987	0.151126	0.138798	0.108122	0.0354035	0.0859827	0.0564684	0.193345	0.13963
	Control-Δhyb-WISH27	1.47851	1.26269	1.04846	1.13628	1.67307	0.914707	2.062	1.27326	2.38361	1.06056	3.50816	0.58528	1.80561	2.28851	3.75507	1.76567	6.33913	0.532066					Control-Δhyb-WISH27	0.561903	1.24425	0.936243	1.79221	4.03829	13.8362	0.88794	1.7143	0.818407	1.03152	4.84892	24.7922	1.17418	3.26112	1.5383	1.42087	6.72498	25.2372
	Control-ΔfrdA-WISH28	0.351958	0.232293	0.439212	0.258917	0.282815	0.194257	0.0241788	0.0231968	0.0588547	0.0262759	0.0468923	0.0255912	0.0310053	0.0622409	0.0554056	0.0215089	0.0533137	0.0190522					Control-ΔfrdA-WISH28	0.306007	0.112428	0.374178	0.49339	0.828831	0.316977	0.0681876	0.0344391	0.0749941	0.021457	0.100292	0.0315539	0.0835399	0.0560021	0.0410255	0.0237617	0.12318	0.0470928

## Sheet: Data 3.1
SES	0.956091	0.984894	0.988641	0.986153	0.989593	0.987479	0.990638	0.979688	0.967044	0.863053	0.970566	0.971868	0.964787	0.946463	0.907185	0.979575	0.977619	0.988845	0.983067	0.933312	0.957343	0.910744	0.970582	0.932691	0.973694	0.918287	0.811824	0.957017	0.928919	0.988746	0.975323	0.844764	0.915074	0.900764	0.959919	0.930077
Gene	d1AY197	d1AY198	d1AY199	d1AY200	d1AY201	d1AY202	d1AZ299	d1AZ300	d1AZ301	d1AZ302	d1AZ303	d1AZ304	d2AY197	d2AY198	d2AY199	d2AY200	d2AY201	d2AY202	d2AZ299	d2AZ300	d2AZ301	d2AZ302	d2AZ303	d2AZ304	ccAY197	ccAY198	ccAY199	ccAY200	ccAY201	ccAY202	ccAZ299	ccAZ300	ccAZ301	ccAZ302	ccAZ303	ccAZ304
ΔfruK	2.54527	0.960028	1.72614	1.04819	1.07497	1.49297	1.44328	0.637599	0.933923	0.401728	0.616941	0.715491	0.0869602	0.0523935	0.0421281	0.106021	0.142448	0.0416846	0.310711	0.0575163	0.0191904	0.0108772	0.0559189	0.0420722	0.0636221	0.0921146	0.355722	0.0937484	0.0850687	0.0365283	0.375148	0.058776	0.0689791	0.0185176	0.0626011	0.0236501
ΔsrlD	1.35939	0.216565	0.236073	0.195007	0.319313	0.578239	0.672521	0.209433	0.62563	0.641654	0.419227	0.605931	0.508429	0.0353119	0.325061	0.0612209	0.325929	0.298247	0.670679	0.160459	0.581517	1.01866	0.20894	0.847119	0.534584	0.0822792	0.519876	0.0769994	0.563515	0.282768	1.03869	0.41414	0.800778	1.89702	0.344114	0.813002
ΔidnD	1.31068	0.741176	1.00288	0.940616	0.84004	0.967828	1.01742	0.612534	0.500356	0.543635	0.540552	0.799334	0.698168	0.53402	0.909185	0.662291	0.573398	0.749911	0.898811	0.427211	0.354874	0.530505	0.397957	0.591808	0.767772	0.621446	0.885317	0.605952	0.529274	0.737159	1.13725	0.305407	0.419288	0.610876	0.470777	0.620787
ΔglxK	1.75826	1.3731	0.748589	0.962034	1.07731	1.06064	0.843301	1.37045	0.799114	0.529836	0.44872	1.08323	3.36607	2.06038	2.37261	1.39928	1.5885	1.1406	1.2074	1.87466	0.891936	0.507455	0.766048	2.04975	2.94263	2.59233	4.18062	2.18589	2.4204	1.09119	1.46184	2.77624	1.39448	0.532314	0.929782	2.06589
ΔdgoK	0.22248	0.413232	0.297143	0.129307	0.32016	0.133043	0.508719	0.16003	0.220916	1.10275	0.193031	0.308293	0.0569549	0.100731	0.190851	0.0514472	0.218551	0.0372983	0.341399	0.0868155	0.108125	0.310227	0.0896475	0.130204	0.0737862	0.230803	0.278618	0.0639842	0.186463	0.0333023	0.438851	0.110463	0.125418	0.695441	0.104183	0.164998
ΔuxaC	0.410314	1.08843	0.740982	0.669843	0.877961	0.633459	0.504559	0.446851	0.391022	0.660752	1.08542	1.27915	0.134356	0.57128	0.328835	0.446591	0.403935	0.55755	0.283658	0.202329	0.319933	0.368862	0.594042	0.381183	0.246055	0.617981	0.528312	0.357804	0.294474	0.574331	0.288764	0.0776623	0.22493	0.212319	0.499393	0.382782
ΔgalK	0.686033	0.855443	0.683206	0.37051	0.441218	0.466039	1.31016	0.488477	0.601313	0.963296	0.624843	0.892331	0.176238	0.33362	0.458802	0.101198	0.283332	0.110435	0.976429	0.218958	0.138394	0.257185	0.169049	0.289035	0.206391	0.386883	0.916103	0.103716	0.204906	0.101038	1.46105	0.16521	0.190121	0.326819	0.236587	0.231012
Δpgl	1.49554	0.626149	0.720347	0.549351	0.835948	0.92602	0.53956	0.529394	0.940609	2.09546	1.21877	0.772538	0.298213	0.108547	0.119249	0.354294	0.357195	0.634302	0.256165	0.0862991	0.673077	0.549794	0.146523	0.32106	0.264447	0.178384	0.19396	0.295538	0.260176	0.600622	0.406886	0.151589	0.578725	0.550778	0.249049	0.367708
ΔrhaB	0.422733	0.729248	0.889461	0.905141	0.936069	0.881786	0.991077	0.993411	0.85399	0.784766	0.9947	0.874537	0.253351	0.496897	0.652098	0.691947	0.645565	0.718927	0.77205	0.713733	0.677474	0.536114	0.719057	0.622806	0.285715	0.505342	0.624778	0.699581	0.667774	0.69829	0.808052	0.586592	0.776798	0.543347	0.732209	0.626788
ΔmalQ	0.910493	0.46419	0.860885	0.535428	0.746771	0.878953	0.846978	1.8629	0.576519	0.202611	0.965438	0.680419	0.326297	0.176457	0.620559	1.05401	2.21989	0.878308	1.24195	0.589689	0.573188	0.316747	0.881087	0.693333	0.363873	0.348783	0.862508	1.33485	1.92995	0.838403	3.05605	1.17669	1.76175	0.404423	1.37736	0.703412
SB300Wt	1.20583	1.9515	1.04164	0.918585	1.02191	0.731937	0.961733	0.732862	0.911876	0.677656	0.987527	1.00187	0.557076	0.952434	1.02956	0.865974	1.34937	0.758887	1.00619	0.574546	0.826892	0.393128	0.756798	0.792252	0.615212	0.775795	1.11349	0.901454	1.23795	0.734823	1.20761	0.502285	0.703621	0.296222	0.639068	0.670607
ΔnagZ	0.91809	1.19376	1.40137	0.717791	1.12858	1.0387	2.34568	1.19215	0.658994	1.61992	0.900031	1.3169	0.80614	1.18431	1.66127	0.701333	1.15384	1.06271	2.62841	1.19963	0.566915	1.80627	1.07607	1.59553	0.920366	1.21465	1.73313	0.722357	1.19283	1.02008	2.70249	1.10875	0.596108	2.25721	1.39883	1.55424
ΔxylB	1.55601	1.24215	1.32561	0.842603	0.968035	0.575988	1.06643	1.37367	1.22454	2.9497	1.1532	1.4366	1.72169	0.963145	2.34388	1.11895	1.93936	0.709216	1.65807	1.67244	1.2432	2.83913	1.15837	1.84474	1.49774	1.02405	2.24469	1.35566	2.29557	0.690519	2.13343	2.56615	1.45405	3.9789	1.18195	1.62705
ΔmanA	LOD	LOD	LOD	LOD	LOD	LOD	LOD	LOD	LOD	LOD	LOD	LOD	LOD	LOD	0.00133419	LOD	LOD	LOD	LOD	LOD	LOD	LOD	LOD	LOD	LOD	LOD	LOD	LOD	LOD	LOD	LOD	LOD	LOD	LOD	LOD	LOD
ΔgudD	0.66911	0.729074	0.930513	0.987957	0.852685	0.712922	0.924489	1.23113	0.607976	0.156312	0.621759	1.051	0.863703	0.635085	2.06933	1.31745	2.06685	0.869353	1.88405	1.51733	0.690152	0.373215	0.837029	2.05175	0.773307	0.623158	2.81978	1.86803	2.6126	0.798126	2.64918	2.51504	1.27289	0.535781	0.766644	1.58176
ΔgarK	0.950593	0.762522	1.17407	0.878936	1.06992	1.34944	1.44056	1.03696	1.37728	0.372851	0.848534	1.28464	1.32682	1.26583	1.51932	1.20535	0.836605	2.56358	1.50043	1.44761	1.56228	0.486876	1.01974	1.23793	1.21313	0.758582	1.11283	1.11688	0.726687	2.54159	1.34926	0.630101	1.22541	0.293986	0.967247	1.18255
ΔglpD	2.45329	3.5939	1.51938	1.80329	2.13143	4.95717	1.59283	11.158	2.12791	0.0950517	1.73707	2.39145	7.31655	5.6632	16.6918	22.6951	19.368	18.2149	8.39093	20.334	9.53432	1.6811	7.64081	24.9977	7.97827	11.7025	43.9902	43.5729	26.3445	13.2663	16.2308	54.4768	21.4175	3.63187	8.31217	24.9996
ΔaraB	0.411326	0.576784	0.616601	0.44505	0.555838	0.488502	0.786802	0.561031	0.880869	0.121073	0.796307	0.802306	0.234564	0.378748	0.430288	0.252573	0.272784	0.302603	0.681773	0.347648	0.313008	0.0622299	0.693275	0.353818	0.251678	0.384057	0.191113	0.260835	0.231783	0.299143	0.742037	0.29304	0.309776	0.0364532	0.669682	0.331877
ΔnagB	2.29204	1.63046	1.05355	0.866166	1.20873	0.863931	2.58042	1.33513	1.00866	0.778973	1.1751	2.01416	0.465605	0.51595	0.62372	1.16218	1.84892	0.314041	2.58919	0.402782	0.419724	0.453471	0.834002	1.83447	0.572175	2.15413	1.75189	1.24348	1.89865	0.280656	4.429	1.43089	0.778104	1.06796	1.98005	1.97524
ΔpfkB	2.04272	1.96934	1.4569	1.263	1.45246	1.09425	1.75596	3.52174	1.92107	1.30417	1.0676	1.58298	7.05523	4.94347	3.14195	2.53178	2.50727	1.32905	3.19526	5.79257	1.995	3.40108	1.78312	4.26684	5.91294	3.83617	4.56985	3.91995	3.08618	1.28999	3.64608	6.67285	2.78494	3.68364	1.51652	3.30723
ΔchbF	1.83059	1.18639	1.72868	0.835829	0.980374	0.822995	0.953885	0.942627	0.674943	2.23713	0.934717	0.934214	0.511211	0.437799	0.875778	0.769468	0.855318	0.907097	0.507112	0.286131	0.600641	1.81691	0.363146	0.731649	0.536616	0.660546	1.6522	0.717677	0.779448	0.866443	0.706368	0.466856	0.600285	2.63092	0.545379	0.698759
ΔgatD	1.42759	1.28297	1.38396	0.7522	1.10223	0.737421	0.926245	0.696173	0.711185	1.04372	0.873639	1.30441	1.9925	1.22511	1.64074	0.748823	1.06924	0.745001	0.903229	0.673834	0.659933	1.20744	0.901276	1.21007	1.71666	1.33166	2.16135	0.809468	1.03193	0.749262	0.946952	0.6553	0.803994	1.3254	1.00209	1.10744
ΔnagK	1.6425	0.727472	0.944539	0.660218	0.96364	0.657078	1.62674	1.05925	1.24427	1.50351	0.946656	2.06412	1.02958	0.658194	1.14556	0.61315	0.819288	0.637158	1.23581	0.970399	1.13578	1.15184	0.717077	1.64175	0.956673	0.693192	1.06092	0.592584	0.828377	0.648732	1.31606	0.924939	1.03649	1.23856	0.706059	1.55006
Δpgm	LOD	0.000999912	LOD	0.000295443	0.000504954	LOD	LOD	LOD	LOD	LOD	LOD	LOD	LOD	LOD	LOD	LOD	LOD	LOD	LOD	LOD	LOD	LOD	LOD	LOD	LOD	LOD	0.0218061	LOD	LOD	LOD	LOD	LOD	LOD	LOD	LOD	LOD
Δpgi	0.00828273	LOD	LOD	LOD	0.0138604	LOD	0.064096	LOD	LOD	LOD	LOD	LOD	LOD	LOD	LOD	LOD	LOD	LOD	LOD	LOD	LOD	LOD	LOD	LOD	LOD	LOD	LOD	LOD	LOD	LOD	LOD	LOD	LOD	LOD	LOD	LOD
Δmak	0.651459	1.96722	0.950406	0.851499	0.821398	0.548254	0.95263	0.7983	0.955199	4.73727	1.00743	1.39134	0.855904	1.75263	1.26049	0.847767	0.804617	0.540628	1.06365	0.720633	0.914091	3.65734	0.936666	1.33626	0.946	1.86796	1.32917	0.918595	0.867316	0.542289	1.08038	0.756325	0.947127	3.74163	0.930642	1.277
ΔnanK	1.07425	1.13044	0.914972	0.644033	0.9728	0.860181	1.49372	0.945663	0.541216	2.9512	0.851647	0.931404	0.702528	0.910663	1.00128	0.683338	0.795109	0.915339	1.1455	0.812608	0.536557	2.16425	1.05489	0.770182	0.718627	0.950365	1.27032	0.684855	0.753586	0.911807	1.16743	0.734192	0.610159	2.22598	1.38536	0.804505
ΔpfkA	0.124727	0.0855282	0.0629018	0.0909651	0.067793	0.0806064	0.0947841	0.0543828	0.0868827	0.230662	0.121309	0.139441	0.00190564	0.00298271	0.00323128	0.00365677	0.0135589	0.00401929	0.0342848	0.00140802	0.00552035	0.00442599	0.00309752	0.0086461	0.0154734	0.0148448	0.597136	0.00549444	0.0314421	0.00152737	0.0737458	0.0156681	0.00635005	0.0170226	0.0343503	0.0259867
ΔglpK	0.656635	1.96871	0.582236	0.478118	0.472576	0.218882	0.371071	0.751819	1.4154	0.104338	1.05969	0.875438	2.05643	2.99894	2.52026	0.858857	0.782122	0.222005	0.683094	1.20605	1.64446	0.362281	2.24515	1.66227	2.30974	3.84848	3.68821	1.43973	1.34747	0.217001	0.722602	1.75151	2.60631	0.352054	2.12873	1.82112
ΔtreC	0.518462	1.7032	0.918259	0.651601	0.840425	1.00776	1.15004	0.897564	0.998575	1.43877	1.23753	0.655147	0.369982	1.1114	0.703453	0.53753	0.656891	0.90239	0.877851	0.692135	0.886652	1.122	0.902798	0.867474	0.568679	1.12223	1.01993	0.505432	0.570994	0.910705	0.855597	0.529283	0.778424	1.3956	0.948436	0.762632
ΔfucK	1.12126	0.707054	1.44017	0.858705	1.04942	1.00127	1.33727	0.807455	0.855322	0.612971	1.26285	1.3184	1.00594	0.718537	2.0015	0.897193	0.910312	1.03224	1.09113	0.698282	0.794133	0.782744	1.17028	1.33293	0.950352	0.83869	3.62496	0.993037	0.856876	1.04008	1.13175	0.557105	0.708971	0.862602	1.22303	1.27288
ΔmurQ	1.11909	1.14923	1.56171	0.956252	0.988197	1.04963	1.37024	1.05332	1.04717	0.758028	0.583533	0.804699	1.2134	1.29584	1.88773	0.841843	0.840619	0.900002	1.58471	1.06257	0.854429	1.27883	0.6976	0.950005	1.12903	1.04266	1.51556	0.895209	0.769917	0.910409	1.52387	0.915504	0.846741	1.67396	0.720466	0.834194
ΔkdgK	0.0969442	0.135804	0.15418	0.100566	0.176771	0.128481	0.195256	0.186383	0.204008	0.0358708	0.0794741	0.266311	0.0978802	0.0614062	0.105308	0.0667415	0.113592	0.0757234	0.129695	0.109842	0.0889838	0.0456669	0.0290732	0.208519	0.0929615	0.0718735	0.0577652	0.0736638	0.134759	0.0645221	0.161516	0.163143	0.113445	0.077816	0.0253859	0.195509
ΔgntK	0.449183	0.456376	0.504282	0.430582	0.470425	0.314595	0.428742	0.48351	0.526078	0.810439	0.356177	0.740181	0.229533	0.201564	0.424187	0.353125	0.388816	0.235314	0.435283	0.323795	0.423501	0.535137	0.188473	0.566696	0.183752	0.36808	0.526359	0.414242	0.454681	0.223618	0.634125	0.557268	0.512693	0.761366	0.17902	0.551379
Δglk	1.10354	1.04509	0.952373	0.749415	0.749348	0.646441	1.03837	0.918393	0.706173	1.39812	0.525016	1.23919	1.96648	1.42854	3.13632	1.01562	1.10392	0.618723	1.70513	1.04923	0.606839	2.67378	0.721778	2.18304	1.811	2.03043	3.51826	1.47938	1.55367	0.589089	2.39393	1.77175	0.982926	4.26359	0.929263	2.1278
ΔglpA	1.38851	1.03174	0.958004	0.627639	0.777649	0.958165	1.02592	0.79401	0.727538	1.17523	0.444154	1.38562	1.10056	0.705156	0.96345	0.696319	0.84194	0.774612	0.864207	0.725686	0.721473	0.768504	0.399691	2.25989	0.999021	0.683783	1.08498	0.833532	0.917796	0.764034	0.914642	0.752891	0.756558	0.833814	0.419131	1.80086
ΔdcuABC	0.60338	0.203815	0.514297	0.263314	0.250434	0.15363	0.296116	0.108016	0.54227	0.793817	0.601967	0.65638	0.0312561	0.0320089	0.0771247	0.0553958	0.072198	0.0300481	0.0949332	0.0381021	0.159443	0.0508987	0.151126	0.138798	0.0447198	0.056774	0.314743	0.0433749	0.0963141	0.0242446	0.108122	0.0354035	0.0859827	0.0564684	0.193345	0.13963
Δhyb	1.47851	1.26269	1.04846	1.13628	1.67307	0.914707	0.561903	1.24425	0.936243	1.79221	4.03829	13.8362	2.062	1.27326	2.38361	1.06056	3.50816	0.58528	0.88794	1.7143	0.818407	1.03152	4.84892	24.7922	1.80561	2.28851	3.75507	1.76567	6.33913	0.532066	1.17418	3.26112	1.5383	1.42087	6.72498	25.2372
Δfrd	0.351958	0.232293	0.439212	0.258917	0.282815	0.194257	0.306007	0.112428	0.374178	0.49339	0.828831	0.316977	0.0241788	0.0231968	0.0588547	0.0262759	0.0468923	0.0255912	0.0681876	0.0344391	0.0749941	0.021457	0.100292	0.0315539	0.0310053	0.0622409	0.0554056	0.0215089	0.0533137	0.0190522	0.0835399	0.0560021	0.0410255	0.0237617	0.12318	0.0470928
median	d1	d2	cc		min	d1	d2	cc		max	d1	d2	cc
ΔfruK	1.04819	0.0541562	0.0663006		ΔfruK	0.401728	0.0108772	0.0185176		ΔfruK	2.54527	0.310711	0.375148
ΔsrlD	0.419227	0.325495	0.54905		ΔsrlD	0.195007	0.0353119	0.0769994		ΔsrlD	1.35939	1.01866	1.89702
ΔidnD	0.84004	0.582603	0.615832		ΔidnD	0.500356	0.354874	0.419288		ΔidnD	1.31068	0.909185	1.13725
ΔglxK	1.06064	1.49389	1.76387		ΔglxK	0.44872	0.507455	0.532314		ΔglxK	1.75826	3.36607	2.94263
ΔdgoK	0.22248	0.104428	0.145208		ΔdgoK	0.129307	0.0372983	0.0333023		ΔdgoK	0.508719	0.341399	0.695441
ΔuxaC	0.669843	0.375023	0.326139		ΔuxaC	0.391022	0.134356	0.212319		ΔuxaC	1.27915	0.594042	0.617981
ΔgalK	0.624843	0.238072	0.218702		ΔgalK	0.37051	0.101198	0.101038		ΔgalK	1.31016	0.976429	1.46105
Δpgl	0.772538	0.309636	0.331623		Δpgl	0.529394	0.0862991	0.178384		Δpgl	1.49554	0.673077	0.600622
ΔrhaB	0.889461	0.664786	0.683032		ΔrhaB	0.422733	0.253351	0.285715		ΔrhaB	0.9947	0.77205	0.808052
ΔmalQ	0.846978	0.656946	1.08663		ΔmalQ	0.202611	0.176457	0.348783		ΔmalQ	1.8629	2.21989	3.05605
SB300Wt	0.987527	0.809572	0.719222		SB300Wt	0.677656	0.393128	0.296222		SB300Wt	1.9515	1.34937	1.23795
ΔnagZ	1.12858	1.16907	1.20374		ΔnagZ	0.658994	0.566915	0.596108		ΔnagZ	2.34568	2.62841	2.70249
ΔxylB	1.22454	1.66526	1.4759		ΔxylB	0.575988	0.709216	0.690519		ΔxylB	1.55601	2.83913	3.9789
ΔmanA	LOD	0.00133419	LOD		ΔmanA	LOD	0.00133419	LOD		ΔmanA	0	0.00133419	0
ΔgudD	0.852685	1.0934	1.03551		ΔgudD	0.156312	0.373215	0.535781		ΔgudD	1.23113	2.06933	2.64918
ΔgarK	1.06992	1.29632	1.14971		ΔgarK	0.372851	0.486876	0.293986		ΔgarK	1.44056	2.56358	2.54159
ΔglpD	2.13143	13.1131	14.7485		ΔglpD	0.0950517	1.6811	3.63187		ΔglpD	11.158	24.9977	43.5729
ΔaraB	0.576784	0.330328	0.30446		ΔaraB	0.121073	0.0622299	0.0364532		ΔaraB	0.880869	0.693275	0.742037
ΔnagB	1.20873	0.569835	1.57107		ΔnagB	0.778973	0.314041	0.280656		ΔnagB	2.58042	2.58919	4.429
ΔpfkB	1.58298	3.1686	3.47666		ΔpfkB	1.0676	1.32905	1.28999		ΔpfkB	3.52174	7.05523	5.91294
ΔchbF	0.942627	0.666145	0.702563		ΔchbF	0.674943	0.286131	0.536616		ΔchbF	1.83059	1.81691	2.63092
ΔgatD	0.926245	0.986233	1.01701		ΔgatD	0.696173	0.659933	0.749262		ΔgatD	1.42759	1.9925	1.71666
ΔnagK	0.96364	0.999987	0.892525		ΔnagK	0.657078	0.61315	0.592584		ΔnagK	2.06412	1.64175	1.55006
Δpgm	0.000504954	LOD	LOD		Δpgm	0.000295443	LOD	LOD		Δpgm	0.000999912	LOD	LOD
Δpgi	0.0138604	LOD	LOD		Δpgi	0.00828273	LOD	LOD		Δpgi	0.064096	LOD	LOD
Δmak	0.950406	0.925378	0.946564		Δmak	0.548254	0.540628	0.542289		Δmak	1.96722	3.65734	3.74163
ΔnanK	0.931404	0.861635	0.858156		Δmak	0.541216	0.536557	0.610159		ΔnanK	1.49372	2.16425	2.22598
ΔpfkA	0.0868827	0.00383803	0.016248		ΔpfkA	0.0543828	0.00140802	0.00152737		ΔpfkA	0.139441	0.0342848	0.0737458
ΔglpK	0.656635	1.42526	1.63042		ΔglpK	0.104338	0.222005	0.217001		ΔglpK	1.96871	2.99894	3.84848
ΔtreC	0.918259	0.872663	0.81701		ΔtreC	0.518462	0.369982	0.505432		ΔtreC	1.7032	1.122	1.3956
ΔfucK	1.04942	0.958129	0.971695		ΔfucK	0.612971	0.698282	0.708971		ΔfucK	1.44017	2.0015	1.27288
ΔmurQ	1.04963	1.00629	0.902809		ΔmurQ	0.583533	0.6976	0.720466		ΔmurQ	1.56171	1.88773	1.67396
ΔkdgK	0.15418	0.093432	0.0853888		ΔkdgK	0.0358708	0.0290732	0.0253859		ΔkdgK	0.266311	0.208519	0.195509
ΔgntK	0.456376	0.37097	0.434461		ΔgntK	0.314595	0.188473	0.17902		ΔgntK	0.740181	0.566696	0.761366
Δglk	0.918393	1.26623	1.68233		Δglk	0.525016	0.606839	0.589089		Δglk	1.23919	3.13632	4.26359
ΔglpA	0.958004	0.771558	0.833673		ΔglpA	0.444154	0.399691	0.419131		ΔglpA	1.38851	2.25989	1.80086
ΔdcuABC	0.296116	0.0637969	0.0713784		ΔdcuABC	0.108016	0.0300481	0.0242446		ΔdcuABC	0.65638	0.159443	0.193345
Δhyb	1.24425	1.49378	1.78564		Δhyb	0.561903	0.58528	0.532066		Δhyb	13.8362	24.7922	25.2372
Δfrd	0.306007	0.0329965	0.0440591		Δfrd	0.112428	0.021457	0.0190522		Δfrd	0.828831	0.100292	0.12318

## Sheet: Data 4
TV6972																							TV7064
Barcode	WISH	Inoculum1	Inoculum2	d1AY322	d1AY323	d1AY324	d1AY325	d1AY326	d1AY327	d2AY322	d2AY323	d2AY324	d2AY325	d2AY326	d2AY327	ccAY322	ccAY323	ccAY324	ccAY325	ccAY326	ccAY327		Barcode	WISH	Inoculum1	Inoculum2	d1AZ305	d1AZ306	d1AZ307	d1AZ308	d1AZ309	d1AZ310	d2AZ305	d2AZ306	d2AZ307	d2AZ308	d2AZ309	d2AZ310	ccAZ305	ccAZ306	ccAZ307	ccAZ308	ccAZ309	ccAZ310
AACAGTGATAGGGTCCCCTAATGAGAATGGACAACGGGAG	ΔfruK-WISH55	644690	510400	1715930	1724880	1220870	1038000	943880	1319990	31620	65140	566050	243760	17560	52630	73150	69690	101310	93590	33220	40770		AACAGTGATAGGGTCCCCTAATGAGAATGGACAACGGGAG	ΔfruK-WISH55	13829	13372	2182	4659	3700	3902	9684	1592	259	54	274	266	306	57	392	70	342	332	225	132
AAAGCCCTTCGGTACACCATTACGCCACCATTCTTCCATA	ΔsrlD-WISH12	1155930	899110	2923620	2420640	2174380	2047580	2286310	481160	2687580	2750930	3188360	1498600	1729240	575470	2513370	2110470	1530300	2149510	2167440	727540		AAAGCCCTTCGGTACACCATTACGCCACCATTCTTCCATA	ΔsrlD-WISH12	22157	21511	26514	20853	19678	21602	24111	23715	30274	25076	29351	26601	25951	34091	25685	29210	38043	29110	28842	30724
GGAGGATACCAGTATCGCTAAACTGAATCCCTCCCATCTG	ΔidnD-WISH13	670380	529160	1436760	872070	904810	807680	236450	851070	670480	386510	830530	418900	92640	399340	652750	387760	338740	516480	124940	415360		GGAGGATACCAGTATCGCTAAACTGAATCCCTCCCATCTG	ΔidnD-WISH13	14513	14191	16257	13601	15103	10137	15485	10974	10336	5057	10368	6023	10363	4518	8856	5578	10191	6630	10116	4431
CGCATGATTGTCAACGGGATTGATGCTTGGTATTGCGAAC	ΔglxK-WISH102	1604320	1168440	4209460	3304610	2730390	2185520	2425550	1855350	5446470	4210870	3969410	2059790	2064760	1576390	4445430	2930340	1942080	3216650	2314530	1677970		CGCATGATTGTCAACGGGATTGATGCTTGGTATTGCGAAC	ΔglxK-WISH102	29787	28583	43361	33849	34320	29733	51066	42377	50540	42757	50933	46458	48873	64128	39192	47238	56218	50342	49642	60322
ACACGGTAGGACCTATCGTTATCGTAGTTTCGTCCATCGT	ΔdgoK-WISH15	1075550	808100	1507950	743050	880650	757140	429150	338420	635050	277510	817090	517770	210990	174220	659710	250840	355800	770530	354530	185800		ACACGGTAGGACCTATCGTTATCGTAGTTTCGTCCATCGT	ΔdgoK-WISH15	22106	21257	10499	8370	13374	5431	9338	7537	6381	2402	8077	2802	5160	3222	6534	3423	10374	3222	6008	3947
TGGATACGAGTTAGGGCGTTTGCTTATCGGCTCTCATTTG	ΔuxaC-WISH16	800870	608460	881680	1156430	703320	456660	924770	703590	295600	469310	489760	182250	319880	309970	257210	306720	165690	165040	350080	270760		TGGATACGAGTTAGGGCGTTTGCTTATCGGCTCTCATTTG	ΔuxaC-WISH16	14916	15212	8831	12792	11481	8813	8614	7966	4055	634	2577	1843	1894	3272	3915	872	2509	1904	1306	3196
CCAAGCTATTCCCGATGCTAATGGTGGATGAAAGGACGAT	ΔgalK-WISH17	974550	745650	669550	368460	468730	359910	506210	601310	114920	89010	339290	193930	80610	267800	107940	78160	124340	226120	100710	242090		CCAAGCTATTCCCGATGCTAATGGTGGATGAAAGGACGAT	ΔgalK-WISH17	18477	18132	14762	11431	14936	11153	17366	8304	4141	1403	6467	3021	5168	2938	4281	1862	6354	2771	4490	2337
TCTACTCACTAGGACGGGATAAGCGATTGGAACTGATGGT	Δpgl-WISH19	716780	554120	1120630	1291830	936110	761600	1022970	923260	71700	154750	509100	231140	71070	160220	81700	126270	123700	162810	109970	183060		TCTACTCACTAGGACGGGATAAGCGATTGGAACTGATGGT	Δpgl-WISH19	16576	16437	5786	7196	9345	9590	9589	4953	1716	416	2222	762	2803	665	1751	624	2808	792	2261	689
TTTAGGCATGTACCGGGGTTTCCATCGTCATTACTCCCTC	ΔrhaB-WISH60	874650	684060	1813570	964310	1076960	986430	496570	990290	1003080	385720	1248220	559250	434590	618060	919410	355810	561470	698010	486930	621690		TTTAGGCATGTACCGGGGTTTCCATCGTCATTACTCCCTC	ΔrhaB-WISH60	16860	16459	17581	18579	17469	16624	21258	13442	10620	7475	11357	11220	13782	3658	9429	8746	11996	10787	11861	3942
GTTAGTGCAATGCCCAGGAATCATAGCCAATCAAGACCGT	ΔmalQ-WISH21	946790	695260	985740	1699870	1133120	963540	521530	951590	1648440	4235720	3362210	1316980	2103580	2664330	1409700	2877730	1758660	2101360	3831430	1647950		GTTAGTGCAATGCCCAGGAATCATAGCCAATCAAGACCGT	ΔmalQ-WISH21	26949	28913	18717	10118	9660	4990	13456	12682	91786	8059	29973	5619	40847	29407	90544	8380	42776	4569	53303	40418
TCAGCCTCCTATACTCGGATACCGTCATACCCAGAAGAGA	Control-SB300Wt-WISH2	1030000	768370	1864390	1126960	1274510	1097770	872900	1553660	1130270	571020	1378750	622690	449550	1648780	1107310	436520	530720	731450	533720	1418040		TCAGCCTCCTATACTCGGATACCGTCATACCCAGAAGAGA	Control-SB300Wt-WISH2	19364	19265	19106	23375	21555	23556	27836	14881	8113	4053	11912	8529	15569	6365	7599	5170	12303	7963	14155	5802
AACCACCTTCCGAAACGGTTTCTTATCATCCGAGTCCCAC	ΔnagZ-WISH61	1235340	926810	2458190	2585450	2190630	1685310	2220550	1482810	2079910	2685830	2444830	1514380	2672830	1586670	1848070	1881270	1187090	2100620	2986100	1585900		AACCACCTTCCGAAACGGTTTCTTATCATCCGAGTCCCAC	ΔnagZ-WISH61	22829	21627	33025	30340	30838	29862	50932	27472	30029	21388	32475	29935	58438	14719	24826	23701	33371	30502	55210	13134
CCGAGACGTTTTACGTCGATTGAGGAACGGGTATGGATTT	ΔxylB-WISH31	410680	351820	1038850	651120	842320	841590	372800	503090	1101210	882130	1355370	555600	440920	782700	1100100	702110	582060	792320	545500	722840		CCGAGACGTTTTACGTCGATTGAGGAACGGGTATGGATTT	ΔxylB-WISH31	9979	9938	15492	11072	12740	13357	12890	12200	10024	5866	13778	8164	8811	14636	8997	6433	15291	7434	8450	13050
ATGGAATCCAAAGCCCGGTTTGGGTTTGAATCCTTGTTGG	ΔmanA-WISH32	764900	578690	28220	1450	2500	1440	780	930	2840	840	1640	970	740	570	6330	620	500	510	570	570		ATGGAATCCAAAGCCCGGTTTGGGTTTGAATCCTTGTTGG	ΔmanA-WISH32	21854	21779	4745	354	933	1461	1281	1512	383	38	187	635	82	24	453	54	146	609	37	160
GCACTCGTGTACAAGTGCATTCCACCTCTCCACTATCTTG	ΔgudD-WISH33	946280	693870	1881750	2349900	1523220	1164690	1476320	752660	2526850	3691020	2324280	871490	1694440	1448540	2230620	2358240	1100380	1165420	2045020	1489950		GCACTCGTGTACAAGTGCATTCCACCTCTCCACTATCTTG	ΔgudD-WISH33	18586	17303	28139	16954	19240	13565	18384	20289	21609	11149	32651	10967	14400	30487	19131	12011	35052	10763	15222	28178
CCCAATAAGTGACACGCCTATGCGTCGTAAGAGAGTGTTC	ΔgarK-WISH34	1101580	823040	2877450	1691420	1864400	1745760	1274710	1207720	1720990	893230	2436410	978370	754410	760460	1576980	752190	978670	1245550	766140	735520		CCCAATAAGTGACACGCCTATGCGTCGTAAGAGAGTGTTC	ΔgarK-WISH34	21238	20420	24532	25464	27290	29714	36645	20739	16197	15928	22658	31911	30967	7422	13757	19649	23218	30531	25030	7140
GCGAACCCTAATATGGGCTAAACCAGACTACGACCATACG	ΔglpD-WISH62	308940	236050	1373230	971410	2023860	2867140	204880	747570	18128230	9331040	14089740	7911560	2751800	11110320	19300440	7529820	7714640	15026190	4474610	9846500		GCGAACCCTAATATGGGCTAAACCAGACTACGACCATACG	ΔglpD-WISH62	10858	11015	19542	17191	12529	17653	12809	19337	234030	217511	164083	117021	162899	194489	309983	204541	240033	121060	287419	226825
CGAACGATATGCACGAGGTAACGAGACAGAGATAAGCACG	ΔaraB-WISH38	1014830	743840	822160	918530	852870	704070	899330	592950	389670	432850	688010	409550	454050	195990	345080	290040	271700	499500	506930	170080		CGAACGATATGCACGAGGTAACGAGACAGAGATAAGCACG	ΔaraB-WISH38	19606	18563	16548	9444	12459	9286	12061	9120	11157	4330	8583	6034	9629	3732	9903	5456	9464	5952	8333	3726
CCGTGCTTTTCATGGTCGATTGTAGTAGACGCCCAGTAAC	ΔnagB-WISH63	1122350	871510	2460430	2119730	2263020	2043270	478490	1480700	2963720	2551780	3471240	1957960	673710	2452670	2436420	1853800	1592520	2727910	785930	2399820		CCGTGCTTTTCATGGTCGATTGTAGTAGACGCCCAGTAAC	ΔnagB-WISH63	20258	19743	20159	6388	7959	9564	15214	13751	27813	13402	16750	15336	32570	10146	21657	15381	18407	16828	34407	10460
TTGTTAACGTGGGCCAGGATACCGCTACACCATTGCTTTA	ΔpfkB-WISH40	2215860	1666980	6199280	5546560	5142310	4459910	2939690	3292290	9633420	8305930	7733960	3714650	2321520	2452100	6475160	5538260	3636560	4579930	2455740	2369630		TTGTTAACGTGGGCCAGGATACCGCTACACCATTGCTTTA	ΔpfkB-WISH40	37673	36888	107371	57763	59505	72884	75935	94132	106952	86304	97643	109536	63792	198236	70184	93127	82261	106424	47960	156701
CCCCCTATTCTCCATTCCATACACAGTCAGAAATCCCGAG	ΔchbF-WISH103	884510	669070	1824580	2197340	1204950	789390	1412300	1129640	748300	858160	968890	390180	572830	470550	610360	616820	385050	396900	734040	504990		CCCCCTATTCTCCATTCCATACACAGTCAGAAATCCCGAG	ΔchbF-WISH103	15426	15307	8404	6099	8960	15480	10918	6113	3230	1988	6108	6001	7051	2119	3550	2580	6465	6698	5259	1964
TATGTGGCCCAGTCATGGTAAAGGAATAATGGGATGCCGT	ΔgatD-WISH3	932510	717630	2296760	2385180	1643860	1189650	912820	1019150	1617380	1561360	1719840	829500	534540	772330	1441130	1073860	737410	1069530	614130	766370		TATGTGGCCCAGTCATGGTAAAGGAATAATGGGATGCCGT	ΔgatD-WISH3	17381	16684	18497	16904	21242	13668	23773	16024	13622	9889	16580	12822	17296	8185	11203	10848	17994	13283	14767	8084
GTAGAATTTCGGGGTGGGAATACATACTGGGCAAACGCTA	ΔnagK-WISH42	852020	659250	1702230	1288680	1341660	1147230	958720	1119440	1068550	543390	1603350	699730	377560	723520	1000030	465040	615860	956000	460700	692770		GTAGAATTTCGGGGTGGGAATACATACTGGGCAAACGCTA	ΔnagK-WISH42	14640	14506	17350	18660	21312	19116	17532	14380	13484	8448	15338	14247	20223	7818	11138	9460	15724	14222	18072	6874
GCCCTCGTACATATACCCATTGATTACGGAGTTGAGGAGG	Δpgm-WISH46	350890	253730	1880	620	900	520	370	390	760	380	710	370	280	240	890	370	290	410	310	170		GCCCTCGTACATATACCCATTGATTACGGAGTTGAGGAGG	Δpgm-WISH46	9392	8834	79	LOD	LOD	13	LOD	LOD	13	LOD	LOD	LOD	LOD	LOD	23	LOD	LOD	LOD	LOD	LOD
AGTTCCAACACAGAGGCCATAGGCTTCATACGCACTTTCT	Δpgi-WISH47	1097660	809530	57370	LOD	69250	50190	LOD	LOD	LOD	LOD	45640	60160	LOD	LOD	LOD	LOD	21860	109570	LOD	LOD		AGTTCCAACACAGAGGCCATAGGCTTCATACGCACTTTCT	Δpgi-WISH47	21775	20902	2417	LOD	1540	LOD	LOD	LOD	LOD	LOD	LOD	LOD	534	LOD	1346	LOD	1479	LOD	LOD	LOD
CCACATACGCCAGTAAGCAATGACTGAGATACGGATGGTT	Δmak-WISH49	959440	738540	1919720	1510910	1374740	1194510	1880950	1096800	1340180	812040	1774210	783830	988630	775890	1171290	635140	716920	1050650	1116040	724480		CCACATACGCCAGTAAGCAATGACTGAGATACGGATGGTT	Δmak-WISH49	16783	16109	15485	16263	16894	19767	24310	13221	11163	9199	12178	16419	21116	7893	9819	10811	12976	16438	18016	7020
TTCACGTTCACCGCTACCAAAGTAGATAGCCACGCAGAAT	ΔnanK-WISH50	835670	654180	1798200	1522150	1388650	1189390	1336950	1030600	935970	640290	1428750	692500	646290	556610	908490	492660	499710	856050	707970	648940		TTCACGTTCACCGCTACCAAAGTAGATAGCCACGCAGAAT	ΔnanK-WISH50	15616	14926	22502	21171	18922	26364	25575	16082	15020	10867	13378	21804	21979	6215	13612	12596	14500	22793	20602	6185
AGTACATACTCCCACGGCATAAGCATAGTAGCCTGTGTGT	ΔpfkA-WISH51	540400	400460	84390	94460	111570	135730	64410	45000	5860	12710	88700	64590	10250	16130	6420	18150	32160	72710	26250	43390		AGTACATACTCCCACGGCATAAGCATAGTAGCCTGTGTGT	ΔpfkA-WISH51	15390	14598	247	227	427	2480	2016	84	165	133	401	770	3185	41	158	344	839	1078	4808	27
CAGTCTTCTCGGACTACCAAAGGTCCCATCATCTCGTTAG	ΔglpK-WISH52	832100	640900	1020040	537530	750480	664150	338190	402580	1958440	996210	991690	1078900	376820	360390	1541460	745030	629550	1712870	395990	449730		CAGTCTTCTCGGACTACCAAAGGTCCCATCATCTCGTTAG	ΔglpK-WISH52	11383	11156	17341	4588	6587	7575	7895	10731	33386	12509	19077	18328	12908	27243	24160	12997	20759	17320	12356	23358
CTGAAGGCACGCATTTGCATAAGGGACGGACACTAAGAAG	ΔtreC-WISH109	1029470	785030	1972650	1464110	1744260	1991790	1452450	992240	1163750	787550	2360070	842190	849680	613810	1031190	673110	851770	821010	957550	616640		CTGAAGGCACGCATTTGCATAAGGGACGGACACTAAGAAG	ΔtreC-WISH109	18188	17988	18907	18372	19674	20189	30612	13354	10598	8527	13770	15064	53413	4699	9846	11362	14360	15385	47841	4441
ACCGAATTTGACAGGGGGAAAGGTTAGAATGATGCCCGAT	ΔfucK-WISH4	1069720	809380	2760550	2223660	2100950	1890720	4266710	1358900	1869100	1405140	2529050	1087120	2186010	1009810	1666060	1073610	1001110	1342030	2389270	956320		ACCGAATTTGACAGGGGGAAAGGTTAGAATGATGCCCGAT	ΔfucK-WISH4	19184	18774	23173	24185	24998	21138	29360	20544	16937	11684	16239	16136	20869	10716	14832	13607	17352	16377	18330	9757
TGCCAAGTCATAGGGAGGATACACAAAGCCCAGGATTAGG	ΔmurQ-WISH5	1425020	1061070	4194460	3519160	3228780	2656930	3250120	1791750	2636900	2087170	3410590	1860000	1310780	1432300	2172710	1501990	1430280	2443310	1501450	1266570		TGCCAAGTCATAGGGAGGATACACAAAGCCCAGGATTAGG	ΔmurQ-WISH5	25890	25208	37670	35000	37117	32735	40009	27926	30211	20940	25201	25102	30089	16280	24508	23247	25134	24797	25899	15435
ATGCGTTCATAGCGCACCAAATAGTGCTCCCATAAGGTCC	ΔkdgK-WISH6	881420	660150	144700	204110	289420	166770	632470	120230	96500	137050	166990	163230	268740	54980	97610	105480	81290	303630	367340	61760		ATGCGTTCATAGCGCACCAAATAGTGCTCCCATAAGGTCC	ΔkdgK-WISH6	17076	16711	8108	9304	5195	2027	4002	6450	5326	2951	3122	1077	2225	3311	4780	3423	3292	1026	2358	3075
AAGTATTCGATCCCGCCCTTTGGCGATTTAGATGGGATGA	ΔgntK-WISH7	779100	613760	1268850	729850	586250	544580	368650	465860	566370	473310	624480	239620	293600	258530	661780	371290	246260	303520	384980	224560		AAGTATTCGATCCCGCCCTTTGGCGATTTAGATGGGATGA	ΔgntK-WISH7	15960	15570	7877	5853	7534	2713	2983	11197	6034	3003	5878	1722	1661	7482	5523	2404	6909	1708	1762	9353
CAGAAAACTACCCTGGGGATAGTCGTAGGGTGATGTCTGA	Δglk-WISH9	1167060	864110	2032230	1663300	1598560	1533830	1199950	1122810	2674840	2637440	2733380	1139470	1514720	1043050	2414320	2112670	1289210	1584570	1800470	1192440		CAGAAAACTACCCTGGGGATAGTCGTAGGGTGATGTCTGA	Δglk-WISH9	22191	21758	20724	16253	18787	11761	18438	20887	27887	18940	26808	16229	17299	32937	22588	21089	30276	17523	18096	29999
CAAAAGAAGCTCGCCAGGATAACAACCTCAATACGCCCAT	ΔglpA-WISH10	838600	631460	2013360	1907100	1516140	1271950	2374870	947700	1273250	969970	1885500	765910	1754000	636650	1148390	762250	775910	959820	2019250	616080		CAAAAGAAGCTCGCCAGGATAACAACCTCAATACGCCCAT	ΔglpA-WISH10	16688	16220	15208	17033	21308	12993	17509	14561	11258	9589	20535	11890	14472	9169	10398	11868	21378	11936	13579	8249
GCGAAGTCAGTTTCTCGGTTAGCCTTCTTAGTATGGGTGC	Control-ΔdcuABC-WISH26	1260470	922100	626330	292670	471900	392870	328820	366840	35690	26590	243050	147190	32180	17070	40750	28110	64070	149750	54200	26560		GCGAAGTCAGTTTCTCGGTTAGCCTTCTTAGTATGGGTGC	Control-ΔdcuABC-WISH26	22872	23088	7173	10912	16100	14488	15444	6972	1436	423	1782	2374	2979	1406	1265	573	1857	3085	2243	1563
GGTCGATAGGGAATTCGCAAAGGGACTAATAATCGCTGGA	Control-Δhyb-WISH27	1757990	1331820	2951690	2018570	2378570	2151040	1443210	1885140	2966370	2702170	2449660	2234070	1305930	1231390	2753320	2073960	1373970	3819950	1645460	1465080		GGTCGATAGGGAATTCGCAAAGGGACTAATAATCGCTGGA	Control-Δhyb-WISH27	31873	30937	56981	42193	49529	35135	47479	55812	82842	59139	76681	63530	60684	108358	63377	69488	87045	67604	67157	99052
CATCTGTCGAGCATCAGGATAAAGATGCCAACCTCGCTAA	Control-ΔfrdA-WISH28	1056950	782780	347470	172740	270150	258810	220970	301980	14970	17060	140770	82690	14640	9240	16960	15830	29880	63960	24300	11880		CATCTGTCGAGCATCAGGATAAAGATGCCAACCTCGCTAA	Control-ΔfrdA-WISH28	22280	21922	5876	7094	10296	10477	12256	5394	854	213	1409	1525	1388	1483	838	378	1273	1916	1039	1802
GATGCAGGAACCATTCCGAAATGACCTGCTCTACCTAACC	SES-SB300Wt-WISH113	1275670	943650	2351620	1476560	1585770	1267530	1520520	1662800	2907690	2370660	2019640	1244240	1768870	1403100	2641180	1817310	1083080	2075210	2045740	1676570		GATGCAGGAACCATTCCGAAATGACCTGCTCTACCTAACC	SES-SB300Wt-WISH113	24680	24262	35930	25858	25777	29678	37778	33322	46177	34703	42366	43495	35482	54784	33925	37828	44033	44229	39122	50971
CGCAATGCTGTGGTAACGTTTAGGGTTGGCTGAGATAGTC	SES-SB300Wt-WISH115	1234260	929790	2383080	1968770	1575050	1353560	744550	1499820	1376720	1248840	1782810	732020	395660	953550	1248140	924560	702800	861160	472290	899330		CGCAATGCTGTGGTAACGTTTAGGGTTGGCTGAGATAGTC	SES-SB300Wt-WISH115	23437	23047	25357	25108	31699	28731	37354	19532	16796	11089	21746	19205	24847	8508	14707	12993	22947	19270	21017	7291
GCGATTCAGATAGGCTGGTAACACAGACACATAGTAGGCG	SES-SB300Wt-WISH182	1036450	776100	1953660	1082820	1093240	837760	1048480	944400	1502200	1083170	1176720	742630	1161890	684770	1315420	817410	548350	1076030	1377680	705220		GCGATTCAGATAGGCTGGTAACACAGACACATAGTAGGCG	SES-SB300Wt-WISH182	20323	19834	21491	20470	21983	21156	18586	18397	16001	12136	17091	18294	13060	12860	13673	13077	19003	18735	10766	11836
TTGCTGGAACTCCTTCCGTAAGGTCCGTCGTGTATTGATT	SES-SB300Wt-WISH194	1055030	808820	2039340	2445160	1627330	1005930	1222370	1243300	1136740	1230420	1308790	697420	949180	827920	1010180	822130	544750	905000	1102540	999580		TTGCTGGAACTCCTTCCGTAAGGTCCGTCGTGTATTGATT	SES-SB300Wt-WISH194	20083	19664	22792	23156	23127	25871	41628	17587	14624	9695	14051	18224	26430	7058	12906	11454	14549	17665	22844	6189
CTCGAGTCCAAGAAGACCTATCAGAGTGCCATTACCGTTC	SES-SB300Wt-WISH205	1410860	1038570	2973020	1700150	1938100	1782710	1990920	2066890	1658740	743240	2270670	996340	1172130	1327550	1452280	628860	882620	1249750	1378020	1219770		CTCGAGTCCAAGAAGACCTATCAGAGTGCCATTACCGTTC	SES-SB300Wt-WISH205	27668	26772	31917	38684	31806	42923	44336	28728	21402	16773	21093	30695	27733	13417	18275	19557	21383	30366	23561	12161
ACCATACATCAGGCACCGATACCAGCAGTCCATTTCTACC	SES-SB300Wt-WISH206	1376640	1034050	2410730	2179050	2188450	2321390	1915370	1785940	1635290	1682510	3207590	1153180	1979520	1177040	1431730	1347480	1273010	1270050	2214430	1124690		ACCATACATCAGGCACCGATACCAGCAGTCCATTTCTACC	SES-SB300Wt-WISH206	26883	25477	27810	33726	29486	30462	48754	26166	20381	17224	21309	24898	33717	16960	17376	20998	22012	24873	31585	15259
TATGCTTGCCATGCCTGGATAGGAGGCGTTACACATTCTG	SES-SB300Wt-WISH207	1253300	920080	2025730	2408390	2286100	2248180	1510440	1473070	1184510	1117890	2975990	1129190	929380	960060	1021850	1048730	1641370	1184300	1136800	897670		TATGCTTGCCATGCCTGGATAGGAGGCGTTACACATTCTG	SES-SB300Wt-WISH207	24581	24051	21955	27005	29048	30648	31806	20970	13576	10656	19234	21363	20719	7951	12207	13153	20146	21697	17373	6973
CTATGCTCCTTATCGCCGTATGACCTTCTTTCTCCGACTG	TS-SB300Wt-WISH208	1544320	1157900	2761650	2054270	2177640	1987330	3591420	1842620	1536470	937380	2529730	1101390	1631520	1161050	1314310	812930	1188520	1321070	1875210	1069220		CTATGCTCCTTATCGCCGTATGACCTTCTTTCTCCGACTG	TS-SB300Wt-WISH208	29802	29388	33349	39242	40500	35173	39895	28084	20766	16439	24284	24869	24887	9117	18604	18776	25249	25310	20733	9691
ATCAAGAACCGCTGGACGATAGATGGTAGGCGATTGTAGC	TS-SB300Wt-WISH209	1007460	743240	1815460	946460	978110	835280	1826570	983470	1123440	457820	1224620	513710	1453290	688770	1038960	389720	490930	644820	1648160	672660		ATCAAGAACCGCTGGACGATAGATGGTAGGCGATTGTAGC	TS-SB300Wt-WISH209	19266	19059	17156	17237	19572	17003	19838	15225	10701	7549	13380	13327	13306	6044	9829	8915	14317	13264	11281	6274
CTTTACGCCATGCCTTCGATACTGCGTGGATAAGATAGGC	TS-SB300Wt-WISH210	336820	250310	588990	579740	450480	376730	794580	424730	303280	981450	453270	222990	309990	265400	283510	682790	247290	285740	332920	245350		CTTTACGCCATGCCTTCGATACTGCGTGGATAAGATAGGC	TS-SB300Wt-WISH210	6491	6587	6300	7497	7841	8997	6915	5812	4118	3257	5674	8014	3761	3220	3664	3956	5746	7969	3279	2425
CGCAGACGTCAATAACGCAATGAAACGAGTAATGGAAGCC	TS-SB300Wt-WISH212	125220	97660	334140	46120	178190	164650	54610	184440	197750	6130	170950	125600	27770	123100	178390	17010	66500	183800	32410	108180		CGCAGACGTCAATAACGCAATGAAACGAGTAATGGAAGCC	TS-SB300Wt-WISH212	2412	2441	2110	2495	3319	2518	1559	2467	1422	1014	1613	1750	890	1374	1125	1274	1690	1843	691	1067
ACTATGGCATCGGTAGGGTATCGGGCTTAGTTTATTCGCA	TS-SB300Wt-WISH213	28360	21110	50020	10610	12270	15880	130	5840	83360	14270	85630	7900	80	7970	75890	16440	28410	6720	570	6500		ACTATGGCATCGGTAGGGTATCGGGCTTAGTTTATTCGCA	TS-SB300Wt-WISH213	649	582	865	698	390	148	506	548	789	312	160	144	412	497	642	376	210	161	336	245
TATATTGCGGTCCCGAGCTAACCGACGCATAATAAAGGGA	TS-SB300Wt-WISH214	8800	7490	17600	4940	28890	53090	30	100	8630	700	58850	14720	30	210	9590	7180	23810	5870	LOD	150		TATATTGCGGTCCCGAGCTAACCGACGCATAATAAAGGGA	TS-SB300Wt-WISH214	191	208	161	229	53	136	27	151	97	121	23	71	LOD	35	110	170	18	76	LOD	43
	Sum(7 Wild types)	8642210	6451060	16137180	13260900	12294040	10817060	9952650	10676220	11401890	9476730	14742210	6695020	8356630	7333990	10120780	7406480	6675980	8621500	9727500	7522830			Sum(7 Wild types)	167655	163107	187252	194007	192926	209469	260242	164702	148957	112276	156890	176174	181988	121538	123069	129060	164073	176835	166268	110680
	SES-SB300Wt-WISH113	0.147609	0.146278	0.145727	0.111347	0.128987	0.117179	0.152775	0.155748	0.255018	0.250156	0.136997	0.185846	0.211673	0.191315	0.260966	0.245368	0.162235	0.240702	0.210305	0.222864			SBW113	0.147207	0.148749	0.19188	0.133284	0.133611	0.141682	0.145165	0.202317	0.310002	0.309087	0.270036	0.246887	0.194969	0.450756	0.275658	0.293104	0.268374	0.250115	0.235295	0.460526
	SES-SB300Wt-WISH115	0.142818	0.14413	0.147676	0.148464	0.128115	0.125132	0.0748092	0.140482	0.120745	0.13178	0.120932	0.109338	0.0473468	0.130018	0.123324	0.124831	0.105273	0.0998852	0.048552	0.119547			SBW115	0.139793	0.1413	0.135416	0.129418	0.164307	0.137161	0.143536	0.11859	0.112757	0.0987655	0.138607	0.109012	0.136531	0.0700028	0.119502	0.100674	0.139858	0.108972	0.126404	0.0658746
	SES-SB300Wt-WISH182	0.119929	0.120306	0.121066	0.0816551	0.0889244	0.077448	0.105347	0.0884583	0.13175	0.114298	0.0798198	0.110923	0.139038	0.0933694	0.129972	0.110364	0.0821378	0.124808	0.141627	0.093744			SBW182	0.121219	0.121601	0.11477	0.105512	0.113945	0.100998	0.0714181	0.111699	0.10742	0.108091	0.108936	0.103841	0.071763	0.105811	0.1111	0.101325	0.11582	0.105946	0.0647509	0.106939
	SES-SB300Wt-WISH194	0.122079	0.125378	0.126375	0.184389	0.132367	0.0929948	0.122819	0.116455	0.0996975	0.129836	0.0887784	0.10417	0.113584	0.112888	0.0998125	0.111001	0.0815985	0.10497	0.113343	0.132873			SBW194	0.119788	0.120559	0.121718	0.119357	0.119875	0.123508	0.159959	0.106781	0.098176	0.0863497	0.0895596	0.103443	0.145229	0.0580724	0.104868	0.0887494	0.0886739	0.0998954	0.137393	0.055918
	SES-SB300Wt-WISH205	0.163252	0.160992	0.184234	0.128208	0.157645	0.164805	0.200039	0.193598	0.145479	0.0784279	0.154025	0.148818	0.140263	0.181013	0.143495	0.0849067	0.132208	0.144957	0.141662	0.162142			SBW205	0.165029	0.164138	0.170449	0.199395	0.164861	0.204913	0.170365	0.174424	0.143679	0.149391	0.134445	0.174231	0.152389	0.110393	0.148494	0.151534	0.130326	0.171719	0.141705	0.109875
	SES-SB300Wt-WISH206	0.159293	0.160291	0.14939	0.164321	0.178009	0.214605	0.192448	0.167282	0.143423	0.177541	0.217579	0.172244	0.23688	0.160491	0.141464	0.181933	0.190685	0.147312	0.227646	0.149504			SBW206	0.160347	0.156198	0.148516	0.173839	0.152836	0.145425	0.187341	0.158869	0.136825	0.153408	0.135821	0.141326	0.18527	0.139545	0.141189	0.1627	0.13416	0.140657	0.189964	0.137866
	SES-SB300Wt-WISH207	0.145021	0.142625	0.125532	0.181616	0.185952	0.207837	0.151763	0.137977	0.103887	0.117962	0.201869	0.168661	0.111215	0.130906	0.100966	0.141596	0.245862	0.137366	0.116865	0.119326			SBW207	0.146617	0.147455	0.117248	0.139196	0.150566	0.146313	0.122217	0.127321	0.0911404	0.094909	0.122595	0.121261	0.113848	0.0654199	0.0991883	0.101914	0.122787	0.122696	0.104488	0.0630014
		Inoculum1	Inoculum2	d1AY322	d1AY323	d1AY324	d1AY325	d1AY326	d1AY327	d2AY322	d2AY323	d2AY324	d2AY325	d2AY326	d2AY327	ccAY322	ccAY323	ccAY324	ccAY325	ccAY326	ccAY327				Inoculum1	Inoculum2	d1AZ305	d1AZ306	d1AZ307	d1AZ308	d1AZ309	d1AZ310	d2AZ305	d2AZ306	d2AZ307	d2AZ308	d2AZ309	d2AZ310	ccAZ305	ccAZ306	ccAZ307	ccAZ308	ccAZ309	ccAZ310
	SES	0.99695	0.997342	0.995077	0.983515	0.987494	0.968307	0.976833	0.986971	0.973755	0.968868	0.970013	0.987152	0.953489	0.985899	0.971607	0.970216	0.961124	0.978476	0.957405	0.982244			SES	0.996652	0.997008	0.991028	0.988931	0.995322	0.989588	0.98289	0.986225	0.94861	0.944871	0.967816	0.97314	0.979649	0.845236	0.965356	0.951672	0.968814	0.972289	0.966259	0.8359
calculation of the individual fitness compared to the inoculum	WISH	d1AY322	d1AY323	d1AY324	d1AY325	d1AY326	d1AY327	d2AY322	d2AY323	d2AY324	d2AY325	d2AY326	d2AY327	ccAY322	ccAY323	ccAY324	ccAY325	ccAY326	ccAY327				calculation of the individual fitness compared to the inoculum	WISH	d1AZ305	d1AZ306	d1AZ307	d1AZ308	d1AZ309	d1AZ310	d2AZ305	d2AZ306	d2AZ307	d2AZ308	d2AZ309	d2AZ310	ccAZ305	ccAZ306	ccAZ307	ccAZ308	ccAZ309	ccAZ310
	ΔfruK-WISH55	2.97108	2.98657	2.1139	1.79726	1.6343	2.28552	0.054749	0.112788	0.980097	0.422062	0.0304046	0.0911271	0.126657	0.120666	0.175415	0.162048	0.0575193	0.0705919					ΔfruK-WISH55	0.160435	0.342561	0.272049	0.286901	0.712033	0.117055	0.0190434	0.00397044	0.0201463	0.0195581	0.0224992	0.00419102	0.0288225	0.00514687	0.0251461	0.0244109	0.0165435	0.00970553
	ΔsrlD-WISH12	2.84532	2.35581	2.11614	1.99274	2.22508	0.468273	2.6156	2.67725	3.10297	1.45846	1.68293	0.560057	2.44605	2.05395	1.48931	2.09194	2.10939	0.708054					ΔsrlD-WISH12	1.21434	0.95507	0.901255	0.989374	1.10429	1.08615	1.38655	1.14848	1.34428	1.21833	1.18856	1.56137	1.17638	1.33782	1.74237	1.33324	1.32097	1.40716
	ΔidnD-WISH13	2.39552	1.45401	1.50859	1.34665	0.394234	1.41899	1.1179	0.64443	1.38475	0.698434	0.154459	0.665822	1.08833	0.646514	0.564783	0.86113	0.208313	0.692532					ΔidnD-WISH13	1.13273	0.947673	1.05233	0.706313	1.07894	0.764632	0.720178	0.352355	0.722408	0.419663	0.72206	0.314799	0.617057	0.388657	0.710075	0.461957	0.704849	0.308737
	ΔglxK-WISH102	3.0363	2.38362	1.96944	1.57642	1.74956	1.33827	3.92855	3.03731	2.86315	1.48573	1.48932	1.13705	3.2065	2.11366	1.40083	2.32018	1.66948	1.21032					ΔglxK-WISH102	1.48573	1.15981	1.17595	1.01878	1.74973	1.45201	1.73171	1.46503	1.74518	1.59185	1.67459	2.19729	1.34288	1.61857	1.92626	1.72493	1.70094	2.06688
	ΔdgoK-WISH15	1.60109	0.788947	0.935046	0.803907	0.455658	0.359324	0.674276	0.294651	0.86756	0.549752	0.224023	0.184981	0.700459	0.266334	0.377777	0.818124	0.376429	0.197277					ΔdgoK-WISH15	0.484238	0.386043	0.616839	0.25049	0.43069	0.347624	0.294306	0.110786	0.37253	0.129235	0.237991	0.148606	0.301363	0.157877	0.478472	0.148606	0.277103	0.182045
	ΔuxaC-WISH16	1.2512	1.64111	0.998091	0.648053	1.31235	0.998474	0.41949	0.666004	0.695025	0.258634	0.453946	0.439883	0.36501	0.435271	0.235133	0.234211	0.496803	0.384239					ΔuxaC-WISH16	0.586232	0.849177	0.762148	0.585037	0.571827	0.52881	0.269185	0.0420871	0.17107	0.122345	0.12573	0.217207	0.259891	0.0578864	0.166556	0.126394	0.0866968	0.212161
	ΔgalK-WISH17	0.778456	0.428392	0.544972	0.418451	0.588548	0.699116	0.133612	0.103488	0.394477	0.225474	0.0937217	0.311359	0.125497	0.0908732	0.144565	0.2629	0.117091	0.281467					ΔgalK-WISH17	0.806468	0.624491	0.815974	0.609304	0.948728	0.453659	0.226229	0.0766478	0.353301	0.165041	0.282335	0.160507	0.233877	0.101724	0.347128	0.151384	0.245295	0.127674
	Δpgl-WISH19	1.76352	2.03294	1.47315	1.19852	1.60984	1.45292	0.112833	0.243528	0.801165	0.363742	0.111842	0.252136	0.12857	0.19871	0.194665	0.256212	0.173058	0.288079					Δpgl-WISH19	0.350529	0.435949	0.566141	0.580983	0.580923	0.300064	0.103959	0.0252022	0.134614	0.0461636	0.169812	0.0402872	0.106079	0.0378033	0.170115	0.0479811	0.136976	0.0417411
	ΔrhaB-WISH60	2.32701	1.23732	1.38186	1.2657	0.637155	1.27065	1.28706	0.494922	1.60161	0.717581	0.557628	0.79304	1.17971	0.456544	0.720429	0.895625	0.624786	0.797698					ΔrhaB-WISH60	1.05531	1.11522	1.04859	0.997869	1.27603	0.806867	0.637474	0.448693	0.681713	0.67349	0.827276	0.219574	0.565983	0.524986	0.72007	0.647498	0.711966	0.236622
	ΔmalQ-WISH21	1.20062	2.07042	1.38013	1.17358	0.635218	1.15903	2.00778	5.15906	4.09514	1.60407	2.56214	3.24513	1.717	3.50505	2.14203	2.55943	4.66664	2.00719					ΔmalQ-WISH21	0.670116	0.36225	0.345852	0.178655	0.481759	0.454047	3.28617	0.288532	1.07311	0.201174	1.46243	1.05284	3.2417	0.300025	1.53149	0.163582	1.90838	1.44707
	Control-SB300Wt-WISH2	2.07342	1.25331	1.41741	1.22085	0.970768	1.72785	1.25699	0.635042	1.53333	0.692505	0.499953	1.83364	1.23146	0.485462	0.590223	0.813459	0.59356	1.57703					Control-SB300Wt-WISH2	0.989205	1.21023	1.116	1.2196	1.4412	0.770457	0.420047	0.209842	0.616739	0.441585	0.806078	0.329545	0.393435	0.267675	0.636983	0.412281	0.732869	0.300396
	ΔnagZ-WISH61	2.27384	2.39155	2.02634	1.55892	2.05402	1.37161	1.92393	2.48441	2.26148	1.40081	2.47238	1.46768	1.70947	1.74018	1.09806	1.94308	2.76216	1.46697					ΔnagZ-WISH61	1.48574	1.36495	1.38735	1.34344	2.29134	1.23592	1.35095	0.96221	1.461	1.34672	2.62903	0.662183	1.11688	1.06627	1.5013	1.37223	2.4838	0.590876
	ΔxylB-WISH31	2.72485	1.70786	2.20936	2.20745	0.977836	1.31958	2.88842	2.31378	3.55507	1.45731	1.15651	2.05298	2.88551	1.8416	1.52671	2.07822	1.43082	1.89597					ΔxylB-WISH31	1.55566	1.11181	1.27931	1.34127	1.29437	1.22508	1.00658	0.589045	1.38354	0.819802	0.884772	1.4697	0.903449	0.645981	1.53547	0.746498	0.848521	1.31044
	ΔmanA-WISH32	0.0420069	0.0021584	0.00372137	0.00214351	0.00116107	0.00138435	0.00422748	0.00125038	0.00244122	0.00144389	0.00110153	0.000848473	0.00942252	0.000922901	0.000744275	0.00075916	0.000848473	0.000848473					ΔmanA-WISH32	0.217496	0.0162263	0.0427658	0.0669677	0.058717	0.0693053	0.0175555	0.0017418	0.00857149	0.0291064	0.00375862	0.00110008	0.0207641	0.00247519	0.00669218	0.0279147	0.00169596	0.0073339
	ΔgudD-WISH33	2.29461	2.86547	1.85742	1.42022	1.80023	0.917794	3.08124	4.50083	2.83423	1.0627	2.0662	1.76635	2.72002	2.87564	1.3418	1.42111	2.4937	1.81685					ΔgudD-WISH33	1.56811	0.944802	1.07219	0.755942	1.02449	1.13065	1.20421	0.621305	1.81955	0.611162	0.802474	1.69896	1.06612	0.669342	1.95336	0.599794	0.848282	1.57029
	ΔgarK-WISH34	2.99015	1.75767	1.93742	1.81413	1.32464	1.25502	1.78839	0.928214	2.53183	1.01669	0.783957	0.790244	1.63874	0.78165	1.017	1.29433	0.796147	0.764328					ΔgarK-WISH34	1.17778	1.22253	1.31019	1.42657	1.75933	0.995679	0.777618	0.764703	1.08781	1.53205	1.48673	0.35633	0.660473	0.943348	1.1147	1.46579	1.20169	0.342791
	ΔglpD-WISH62	5.03947	3.56487	7.42715	10.5218	0.751867	2.74343	66.5268	34.243	51.7064	29.0338	10.0985	40.7726	70.8286	27.6329	28.3111	55.143	16.4209	36.1346					ΔglpD-WISH62	1.78686	1.57189	1.14561	1.61414	1.17122	1.76812	21.399	19.8885	15.0032	10.7	14.895	17.7835	28.3439	18.7026	21.9479	11.0694	26.2807	20.7402
	ΔaraB-WISH38	0.934979	1.04457	0.969903	0.800685	1.02274	0.674316	0.443142	0.492247	0.782421	0.46575	0.516356	0.222884	0.392433	0.32984	0.308983	0.568043	0.576492	0.193419					ΔaraB-WISH38	0.867091	0.494852	0.652833	0.486573	0.631979	0.477875	0.584611	0.226886	0.449737	0.316173	0.504546	0.195551	0.518903	0.285886	0.4959	0.311876	0.436637	0.195237
	ΔnagB-WISH63	2.46801	2.12626	2.26999	2.04956	0.479963	1.48526	2.97285	2.55964	3.48193	1.96399	0.675785	2.46022	2.44392	1.85951	1.59742	2.73631	0.78835	2.40721					ΔnagB-WISH63	1.00792	0.319392	0.39794	0.478188	0.760681	0.687533	1.39062	0.670083	0.837479	0.766781	1.62846	0.507287	1.08282	0.769031	0.920327	0.841379	1.72031	0.522987
	ΔpfkB-WISH40	3.19317	2.85696	2.64874	2.29724	1.5142	1.69582	4.96205	4.27828	3.98366	1.91337	1.19578	1.26304	3.33527	2.85269	1.87314	2.35906	1.26492	1.22057					ΔpfkB-WISH40	2.88008	1.54942	1.59614	1.95502	2.03686	2.52497	2.86885	2.31499	2.61914	2.93816	1.71114	5.31742	1.88259	2.49801	2.20654	2.85468	1.28646	4.2033
	ΔchbF-WISH103	2.34887	2.82874	1.55119	1.01622	1.81812	1.45424	0.963323	1.10475	1.2473	0.502298	0.737432	0.605762	0.785746	0.794063	0.495694	0.510949	0.944966	0.650098					ΔchbF-WISH103	0.546904	0.396902	0.583087	1.00739	0.710507	0.397813	0.210198	0.129372	0.397488	0.390525	0.458855	0.137897	0.231022	0.167898	0.42072	0.435883	0.342238	0.12781
	ΔgatD-WISH3	2.78372	2.89088	1.99239	1.44188	1.10635	1.23523	1.96029	1.8924	2.08448	1.00537	0.647872	0.936078	1.74668	1.30154	0.893754	1.29629	0.744337	0.928855					ΔgatD-WISH3	1.08598	0.992456	1.24715	0.802466	1.39574	0.94079	0.799765	0.580596	0.973433	0.752796	1.01547	0.480552	0.657743	0.6369	1.05645	0.779862	0.86699	0.474622
	ΔnagK-WISH42	2.25271	1.70543	1.77554	1.51823	1.26876	1.48146	1.41411	0.719117	2.12186	0.926016	0.499659	0.957499	1.32343	0.615429	0.815023	1.26516	0.609686	0.916805					ΔnagK-WISH42	1.19056	1.28045	1.46243	1.31174	1.20305	0.986756	0.925273	0.579702	1.05249	0.97763	1.3877	0.536472	0.76429	0.649146	1.07898	0.975914	1.2401	0.471694
	Δpgm-WISH46	0.00621878	0.00205087	0.00297708	0.00172009	0.00122391	0.00129007	0.00251398	0.00125699	0.00234858	0.00122391	0.000926202	0.000793887	0.002944	0.00122391	0.00095928	0.00135622	0.00102544	0.000562337					Δpgm-WISH46	0.00866893	LOD	LOD	0.00142653	LOD	LOD	0.00142653	LOD	LOD	LOD	LOD	LOD	0.00252387	LOD	LOD	LOD	LOD	LOD
	Δpgi-WISH47	0.0601618	LOD	0.0726199	0.0526324	LOD	LOD	LOD	LOD	0.047861	0.0630876	LOD	LOD	LOD	LOD	0.0229238	0.114902	LOD	LOD					Δpgi-WISH47	0.113269	LOD	0.07217	LOD	LOD	LOD	LOD	LOD	LOD	LOD	0.0250252	LOD	0.0630785	LOD	0.0693113	LOD	LOD	LOD
	Δmak-WISH49	2.26118	1.77966	1.61927	1.40698	2.21551	1.29189	1.57856	0.956478	2.08979	0.92325	1.16448	0.913898	1.37963	0.748112	0.844439	1.23753	1.31455	0.853343					Δmak-WISH49	0.941566	0.988873	1.02724	1.20193	1.47817	0.803904	0.678767	0.559346	0.740484	0.998358	1.28396	0.479934	0.597045	0.657363	0.789006	0.999514	1.09546	0.426852
	ΔnanK-WISH50	2.41393	2.04336	1.86415	1.59666	1.79474	1.38349	1.25646	0.859536	1.91798	0.929624	0.867591	0.747203	1.21957	0.661355	0.670819	1.14918	0.950391	0.871148					ΔnanK-WISH50	1.47351	1.38635	1.23908	1.72641	1.67474	1.05311	0.983564	0.71161	0.87604	1.4278	1.43926	0.406981	0.891363	0.824831	0.949512	1.49257	1.34909	0.405016
	ΔpfkA-WISH51	0.179389	0.200795	0.237166	0.288523	0.136917	0.0956572	0.0124567	0.0270178	0.188551	0.1373	0.0217886	0.0342878	0.0136471	0.0385817	0.068363	0.154561	0.0558	0.0922348					ΔpfkA-WISH51	0.0164733	0.0151394	0.0284781	0.165399	0.134454	0.00560224	0.0110044	0.00887021	0.026744	0.0513539	0.212418	0.00273443	0.0105375	0.0229425	0.0559557	0.0718954	0.320662	0.00180072
	ΔglpK-WISH52	1.38498	0.729844	1.01898	0.901765	0.459185	0.546612	2.65912	1.35263	1.34649	1.4649	0.511636	0.489328	2.09295	1.01158	0.854786	2.32569	0.537665	0.610631					ΔglpK-WISH52	1.53876	0.407117	0.584498	0.672168	0.700563	0.952216	2.96251	1.10999	1.6928	1.62634	1.14539	2.41741	2.14384	1.15329	1.84205	1.53689	1.09641	2.07267
	ΔtreC-WISH109	2.17432	1.61379	1.92258	2.19541	1.60094	1.09368	1.28272	0.868063	2.60134	0.928289	0.936545	0.676561	1.13661	0.741923	0.938848	0.904944	1.05544	0.67968					ΔtreC-WISH109	1.04528	1.0157	1.08768	1.11615	1.69239	0.73828	0.585913	0.471418	0.761278	0.832817	2.95295	0.259785	0.544339	0.628151	0.793897	0.850564	2.6449	0.245522
	ΔfucK-WISH4	2.93816	2.36673	2.23612	2.01237	4.54123	1.44633	1.98936	1.49555	2.69177	1.15706	2.32666	1.07478	1.77325	1.14269	1.06552	1.42838	2.54299	1.01785					ΔfucK-WISH4	1.22098	1.2743	1.31714	1.11376	1.54697	1.08246	0.892407	0.615628	0.85563	0.850203	1.09958	0.564624	0.781495	0.71695	0.914274	0.862901	0.965804	0.514095
	ΔmurQ-WISH5	3.37434	2.83108	2.59748	2.13744	2.61464	1.44142	2.12132	1.67908	2.74374	1.49633	1.05449	1.15225	1.74789	1.20832	1.15063	1.96558	1.20788	1.01893					ΔmurQ-WISH5	1.47442	1.36992	1.45278	1.28126	1.56597	1.09304	1.18247	0.819602	0.986379	0.982504	1.1777	0.637207	0.959255	0.909899	0.983757	0.970566	1.0137	0.604133
	ΔkdgK-WISH6	0.187731	0.264808	0.375487	0.216364	0.820553	0.155984	0.125197	0.177806	0.216649	0.211771	0.348658	0.0713299	0.126637	0.136847	0.105464	0.393923	0.476579	0.0801261					ΔkdgK-WISH6	0.479948	0.550744	0.307515	0.119987	0.236896	0.381804	0.315269	0.174683	0.184805	0.0637523	0.131707	0.195993	0.282949	0.202622	0.194868	0.0607334	0.13958	0.182023
	ΔgntK-WISH7	1.82193	1.04799	0.841793	0.781959	0.529343	0.668926	0.813248	0.679623	0.896687	0.344069	0.421579	0.371222	0.950246	0.533133	0.353603	0.435823	0.552791	0.322444					ΔgntK-WISH7	0.499651	0.371265	0.477894	0.17209	0.189217	0.710244	0.382747	0.190485	0.372851	0.109229	0.10536	0.474596	0.350333	0.15249	0.438249	0.108341	0.111767	0.593276
	Δglk-WISH9	2.00104	1.63778	1.57403	1.51029	1.18154	1.10558	2.63379	2.59697	2.69143	1.12198	1.49148	1.02704	2.37727	2.08025	1.26943	1.56025	1.77284	1.17414					Δglk-WISH9	0.943093	0.73963	0.854946	0.535211	0.839063	0.950511	1.26906	0.861908	1.21996	0.738538	0.787231	1.49887	1.02792	0.959703	1.37778	0.797424	0.8235	1.36517
	ΔglpA-WISH10	2.73915	2.59459	2.06269	1.73047	3.23098	1.28934	1.73224	1.31963	2.5652	1.04201	2.3863	0.866155	1.56237	1.03703	1.05562	1.30582	2.74717	0.83817					ΔglpA-WISH10	0.924274	1.03519	1.295	0.789656	1.06412	0.884952	0.684211	0.582776	1.24802	0.722621	0.879543	0.557251	0.631944	0.721284	1.29926	0.725416	0.82527	0.501337
	Control-ΔdcuABC-WISH26	0.573938	0.268188	0.432426	0.360007	0.301315	0.336154	0.0327046	0.0243658	0.222719	0.134878	0.0294882	0.0156421	0.0373413	0.0257586	0.0587106	0.137224	0.0496662	0.0243383					Control-ΔdcuABC-WISH26	0.312141	0.474848	0.700609	0.630461	0.672063	0.303394	0.0624891	0.0184073	0.0775457	0.103307	0.129634	0.0611836	0.0550479	0.0249347	0.0808094	0.134247	0.0976066	0.0680157
	Control-Δhyb-WISH27	1.9106	1.3066	1.53962	1.39234	0.934174	1.22023	1.9201	1.74908	1.58564	1.44609	0.845314	0.797065	1.78219	1.34245	0.889356	2.47261	1.06509	0.94833					Control-Δhyb-WISH27	1.81439	1.34351	1.57711	1.11877	1.51183	1.77717	2.63786	1.88311	2.44168	2.02293	1.9323	3.45034	2.01805	2.21264	2.77169	2.15265	2.13842	3.15402
	Control-ΔfrdA-WISH28	0.37774	0.187788	0.293684	0.281357	0.24022	0.328287	0.0162741	0.0185462	0.153033	0.0898936	0.0159154	0.010045	0.0184375	0.017209	0.032483	0.0695319	0.0264169	0.0129149					Control-ΔfrdA-WISH28	0.26587	0.320981	0.465861	0.474051	0.554545	0.244061	0.0386408	0.00963757	0.0637528	0.0690014	0.0628026	0.067101	0.0379168	0.0171033	0.0575992	0.0866929	0.0470114	0.0815348
	SES-SB300Wt-WISH113	2.11923	1.33064	1.42906	1.14227	1.37026	1.49848	2.62034	2.13638	1.82005	1.12128	1.59406	1.26444	2.38017	1.63772	0.976047	1.87013	1.84357	1.51089					SES-SB300Wt-WISH113	1.46827	1.05668	1.05337	1.21278	1.54379	1.36169	1.88701	1.41813	1.73127	1.77741	1.44996	2.23873	1.38633	1.54583	1.7994	1.8074	1.59871	2.08291
	SES-SB300Wt-WISH115	2.20243	1.81952	1.45565	1.25095	0.688108	1.38612	1.27236	1.15417	1.64766	0.676528	0.365666	0.881264	1.15352	0.854472	0.649523	0.795878	0.436487	0.831155					SES-SB300Wt-WISH115	1.091	1.08029	1.36387	1.23617	1.60718	0.840375	0.722657	0.47711	0.935634	0.826306	1.06906	0.366061	0.632777	0.559031	0.987307	0.829102	0.904268	0.313699
	SES-SB300Wt-WISH182	2.1557	1.1948	1.2063	0.924399	1.15691	1.04207	1.65755	1.19519	1.29841	0.819431	1.28205	0.755587	1.45146	0.901945	0.605059	1.18731	1.52016	0.778152					SES-SB300Wt-WISH182	1.07035	1.0195	1.09485	1.05366	0.925667	0.916254	0.796922	0.604428	0.851209	0.911124	0.650447	0.640486	0.680977	0.651294	0.946435	0.933088	0.536195	0.589486
	SES-SB300Wt-WISH194	2.18831	2.62377	1.7462	1.07941	1.31166	1.33412	1.21978	1.3203	1.40439	0.748365	1.01852	0.888398	1.08397	0.882185	0.584543	0.971108	1.18308	1.0726					SES-SB300Wt-WISH194	1.14685	1.16517	1.16371	1.30178	2.09465	0.884947	0.735854	0.487836	0.707022	0.917	1.32991	0.355146	0.649408	0.576345	0.73208	0.888872	1.14947	0.31142
	SES-SB300Wt-WISH205	2.42752	1.3882	1.58249	1.45561	1.62562	1.68765	1.35439	0.606868	1.85404	0.813528	0.957063	1.08397	1.18581	0.513475	0.720674	1.02044	1.12518	0.995962					SES-SB300Wt-WISH205	1.17256	1.42116	1.16848	1.57689	1.6288	1.0554	0.78626	0.616201	0.774908	1.12766	1.01885	0.49291	0.671381	0.718479	0.785562	1.11558	0.865577	0.446767
	SES-SB300Wt-WISH206	2.00003	1.80782	1.81562	1.92591	1.58906	1.48168	1.3567	1.39587	2.66114	0.956722	1.64228	0.976517	1.18782	1.11792	1.05614	1.05368	1.83718	0.933086					SES-SB300Wt-WISH206	1.06226	1.28824	1.12628	1.16356	1.86226	0.999465	0.778495	0.657907	0.813942	0.951031	1.28789	0.647823	0.663713	0.802063	0.840794	0.950076	1.20646	0.58285
	SES-SB300Wt-WISH207	1.86413	2.21626	2.10373	2.06883	1.38995	1.35556	1.09002	1.02871	2.73858	1.03911	0.855239	0.883472	0.940333	0.965068	1.51043	1.08982	1.04611	0.826059					SES-SB300Wt-WISH207	0.902903	1.11059	1.1946	1.2604	1.30803	0.862395	0.558316	0.43823	0.791002	0.878557	0.852073	0.326986	0.502015	0.54092	0.828508	0.892293	0.714468	0.286766
	median (7 SL1344 wild types)	2.1557	1.80782	1.58249	1.25095	1.37026	1.38612	1.35439	1.19519	1.82005	0.819431	1.01852	0.888398	1.18581	0.901945	0.720674	1.05368	1.18308	0.933086					median (7 SL1344 wild types)	1.091	1.11059	1.16371	1.23617	1.60718	0.916254	0.778495	0.604428	0.813942	0.917	1.06906	0.49291	0.663713	0.651294	0.840794	0.933088	0.904268	0.446767
calculation of the competitive fitness (mutant/wild type)	WISH	d1AY322	d1AY323	d1AY324	d1AY325	d1AY326	d1AY327	d2AY322	d2AY323	d2AY324	d2AY325	d2AY326	d2AY327	ccAY322	ccAY323	ccAY324	ccAY325	ccAY326	ccAY327				calculation of the competitive fitness (mutant/wild type)	WISH	d1AZ305	d1AZ306	d1AZ307	d1AZ308	d1AZ309	d1AZ310	d2AZ305	d2AZ306	d2AZ307	d2AZ308	d2AZ309	d2AZ310	ccAZ305	ccAZ306	ccAZ307	ccAZ308	ccAZ309	ccAZ310
	ΔfruK-WISH55	1.37824	1.65203	1.3358	1.43672	1.19269	1.64886	0.0404234	0.0943681	0.538499	0.515067	0.0298518	0.102575	0.10681	0.133784	0.243404	0.153792	0.0486184	0.0756543					ΔfruK-WISH55	0.147054	0.308451	0.233777	0.232089	0.443033	0.127753	0.0244618	0.00656893	0.0247515	0.0213284	0.0210458	0.00850262	0.0434261	0.00790253	0.0299076	0.0261614	0.0182949	0.0217239
	ΔsrlD-WISH12	1.3199	1.30312	1.33722	1.59298	1.62384	0.337829	1.9312	2.24002	1.70488	1.77985	1.65233	0.630413	2.06277	2.27724	2.06656	1.98536	1.78297	0.758831					ΔsrlD-WISH12	1.11306	0.85997	0.774467	0.800356	0.687097	1.18542	1.78107	1.90012	1.65157	1.3286	1.11178	3.16766	1.77242	2.0541	2.0723	1.42885	1.46081	3.14966
	ΔidnD-WISH13	1.11125	0.804287	0.953304	1.0765	0.287708	1.02371	0.825387	0.539187	0.760828	0.852341	0.151651	0.749464	0.917797	0.716801	0.783688	0.817258	0.176077	0.742196					ΔidnD-WISH13	1.03825	0.853309	0.904286	0.571373	0.671329	0.83452	0.925091	0.582957	0.887542	0.457647	0.675418	0.638655	0.929705	0.596746	0.844529	0.495084	0.77947	0.691048
	ΔglxK-WISH102	1.40849	1.31851	1.24452	1.26018	1.27681	0.965477	2.90061	2.54128	1.57311	1.81313	1.46224	1.27989	2.70406	2.34345	1.94378	2.20197	1.41113	1.29712					ΔglxK-WISH102	1.36181	1.04432	1.01051	0.824142	1.0887	1.58473	2.22443	2.42384	2.14411	1.73593	1.56642	4.4578	2.02329	2.48516	2.291	1.84862	1.88102	4.62631
	ΔdgoK-WISH15	0.742724	0.436407	0.59087	0.642637	0.332534	0.259229	0.497845	0.246531	0.476668	0.670894	0.21995	0.208219	0.590701	0.295289	0.5242	0.776444	0.318177	0.211424					ΔdgoK-WISH15	0.443848	0.347603	0.530062	0.202634	0.267979	0.379397	0.378045	0.18329	0.457686	0.140932	0.222618	0.301487	0.454056	0.242405	0.569072	0.159263	0.306439	0.407471
	ΔuxaC-WISH16	0.580416	0.90778	0.630709	0.518048	0.957743	0.720336	0.309727	0.557238	0.381871	0.315626	0.445694	0.495142	0.307815	0.482591	0.326268	0.222278	0.419924	0.411794					ΔuxaC-WISH16	0.537335	0.764621	0.654929	0.473267	0.355796	0.577144	0.345776	0.0696313	0.210175	0.133418	0.117609	0.440662	0.391572	0.088879	0.198094	0.135458	0.0958751	0.474882
	ΔgalK-WISH17	0.361115	0.236966	0.344376	0.334507	0.429516	0.504368	0.0986514	0.0865871	0.21674	0.275159	0.0920179	0.350473	0.105832	0.100752	0.200596	0.249506	0.0989715	0.301652					ΔgalK-WISH17	0.739202	0.562308	0.701183	0.492897	0.590308	0.495124	0.290597	0.126811	0.434062	0.17998	0.264097	0.325632	0.352377	0.156187	0.412857	0.162239	0.271263	0.285772
	Δpgl-WISH19	0.818073	1.12452	0.930903	0.958088	1.17484	1.04819	0.0833095	0.203757	0.440187	0.443896	0.109809	0.28381	0.108424	0.220312	0.270116	0.243159	0.146278	0.308738					Δpgl-WISH19	0.321291	0.39254	0.486496	0.469988	0.361455	0.32749	0.133538	0.041696	0.165385	0.050342	0.158843	0.0817334	0.159827	0.0580434	0.202326	0.0514219	0.151478	0.0934293
	ΔrhaB-WISH60	1.07947	0.684424	0.873219	1.01179	0.464989	0.916696	0.950292	0.414095	0.879978	0.875706	0.547491	0.892664	0.994852	0.506178	0.99966	0.849996	0.528102	0.854903					ΔrhaB-WISH60	0.967291	1.00417	0.901075	0.807228	0.793957	0.880615	0.818854	0.742344	0.837545	0.734449	0.773838	0.445466	0.852753	0.806066	0.856416	0.693931	0.78734	0.529631
	ΔmalQ-WISH21	0.556951	1.14526	0.872124	0.938152	0.463576	0.836164	1.48243	4.31652	2.25001	1.95754	2.51556	3.65279	1.44795	3.8861	2.97226	2.42904	3.94449	2.15113					ΔmalQ-WISH21	0.614222	0.326179	0.297198	0.144523	0.299755	0.495548	4.22118	0.477365	1.31841	0.219383	1.36796	2.13598	4.8842	0.46066	1.82148	0.175312	2.11042	3.23897
	Control-SB300Wt-WISH2	0.961831	0.693272	0.89568	0.975938	0.708457	1.24654	0.92809	0.531332	0.842466	0.845104	0.490864	2.06398	1.0385	0.538239	0.818988	0.772016	0.501708	1.69012					Control-SB300Wt-WISH2	0.906696	1.08972	0.959002	0.986599	0.896726	0.840878	0.539563	0.347175	0.757718	0.481554	0.754009	0.668571	0.592779	0.410989	0.757596	0.441846	0.810456	0.672377
	ΔnagZ-WISH61	1.0548	1.32289	1.28048	1.24619	1.499	0.989527	1.42051	2.07867	1.24254	1.70949	2.42744	1.65205	1.44161	1.92937	1.52366	1.84409	2.33472	1.57217					ΔnagZ-WISH61	1.36181	1.22903	1.19218	1.08678	1.4257	1.34888	1.73534	1.59194	1.79496	1.46862	2.4592	1.34342	1.68278	1.63715	1.78558	1.47064	2.74676	1.32256
	ΔxylB-WISH31	1.26402	0.944703	1.39613	1.76462	0.713615	0.951994	2.13264	1.93591	1.95328	1.77844	1.13549	2.31088	2.43336	2.04181	2.11845	1.97234	1.2094	2.03194					ΔxylB-WISH31	1.4259	1.00111	1.09934	1.08502	0.80537	1.33706	1.29298	0.974549	1.6998	0.894005	0.82762	2.98168	1.36121	0.991843	1.82622	0.80003	0.938352	2.93316
	ΔmanA-WISH32	0.0194864	0.00119392	0.00235159	0.00171351	0.000847336	0.000998721	0.00312132	0.00104618	0.00134129	0.00176207	0.0010815	0.00095506	0.00794606	0.00102323	0.00103275	0.000720483	0.000717174	0.00090932					ΔmanA-WISH32	0.199355	0.0146105	0.0367495	0.0541736	0.0365343	0.0756399	0.0225506	0.00288174	0.0105308	0.0317409	0.00351583	0.00223182	0.0312848	0.00380042	0.00795936	0.0299164	0.00187551	0.0164155
	ΔgudD-WISH33	1.06444	1.58504	1.17373	1.13532	1.31379	0.66213	2.27501	3.76579	1.55722	1.29687	2.02864	1.98824	2.29381	3.18827	1.86187	1.34871	2.10781	1.94714					ΔgudD-WISH33	1.43732	0.850724	0.921359	0.611521	0.637448	1.234	1.54685	1.02792	2.23548	0.66648	0.750638	3.4468	1.6063	1.02771	2.32323	0.642805	0.938087	3.51478
	ΔgarK-WISH34	1.38709	0.972256	1.22429	1.4502	0.966705	0.905419	1.32044	0.776626	1.39108	1.24073	0.769706	0.889516	1.38196	0.866628	1.41118	1.22839	0.672945	0.81914					ΔgarK-WISH34	1.07954	1.10079	1.12587	1.15403	1.09467	1.08668	0.998873	1.26517	1.33647	1.67072	1.39069	0.722912	0.995119	1.44842	1.32576	1.57091	1.32891	0.767271
	ΔglpD-WISH62	2.33774	1.97192	4.69333	8.41105	0.548705	1.97921	49.1195	28.6507	28.4093	35.4316	9.91495	45.8945	59.7301	30.637	39.2842	52.3336	13.8798	38.7259					ΔglpD-WISH62	1.63782	1.41537	0.984449	1.30576	0.728741	1.92972	27.4876	32.9047	18.4328	11.6685	13.9328	36.0786	42.7051	28.7161	26.1037	11.8631	29.063	46.4228
	ΔaraB-WISH38	0.433724	0.577807	0.612897	0.640061	0.746384	0.486477	0.327189	0.411857	0.429889	0.568382	0.506969	0.250884	0.330941	0.365699	0.428743	0.539103	0.487282	0.20729					ΔaraB-WISH38	0.794768	0.445577	0.560993	0.393614	0.393223	0.521553	0.75095	0.375373	0.552541	0.34479	0.471954	0.396729	0.781818	0.438952	0.589799	0.334241	0.482862	0.436999
	ΔnagB-WISH63	1.14487	1.17614	1.43444	1.6384	0.350272	1.07152	2.19497	2.14162	1.91309	2.39677	0.6635	2.76928	2.06097	2.06167	2.21657	2.5969	0.666355	2.57984					ΔnagB-WISH63	0.923855	0.287589	0.341958	0.386831	0.473303	0.750374	1.78629	1.10862	1.02892	0.836184	1.52327	1.02917	1.63146	1.18077	1.09459	0.901715	1.90243	1.1706
	ΔpfkB-WISH40	1.48127	1.58033	1.67378	1.8364	1.10504	1.22342	3.66368	3.57958	2.18876	2.33499	1.17405	1.42171	2.81265	3.16282	2.59916	2.23888	1.06918	1.3081					ΔpfkB-WISH40	2.63986	1.39513	1.3716	1.58151	1.26735	2.75575	3.68512	3.83005	3.21785	3.2041	1.6006	10.7878	2.83646	3.83546	2.62435	3.05939	1.42266	9.40825
	ΔchbF-WISH103	1.08961	1.56472	0.980222	0.812359	1.32685	1.04914	0.711261	0.924332	0.68531	0.612984	0.724027	0.681859	0.662624	0.88039	0.68782	0.484918	0.798735	0.696719					ΔchbF-WISH103	0.501287	0.357381	0.501058	0.814927	0.442084	0.434174	0.270005	0.214041	0.488349	0.425872	0.429215	0.279762	0.348075	0.257791	0.500384	0.467141	0.37847	0.286079
	ΔgatD-WISH3	1.29133	1.5991	1.25902	1.15263	0.807406	0.891139	1.44736	1.58335	1.14528	1.22691	0.636095	1.05367	1.47298	1.44304	1.24017	1.23025	0.629153	0.995466					ΔgatD-WISH3	0.995402	0.893633	1.0717	0.649156	0.868444	1.02678	1.02732	0.960571	1.19595	0.820934	0.949876	0.974929	0.991005	0.9779	1.25649	0.835786	0.958775	1.06235
	ΔnagK-WISH42	1.045	0.943359	1.12199	1.21366	0.925929	1.06878	1.04409	0.601676	1.16582	1.13007	0.490576	1.07778	1.11606	0.682336	1.13092	1.20071	0.515339	0.982552					ΔnagK-WISH42	1.09125	1.15295	1.2567	1.06114	0.748547	1.07695	1.18854	0.959093	1.29308	1.06612	1.29806	1.08838	1.15154	0.996702	1.28329	1.0459	1.37139	1.05579
	Δpgm-WISH46	0.0028848	0.00113444	0.00188126	0.00137503	0.000893196	0.000930701	0.00185617	0.00105171	0.00129039	0.00149361	0.000909364	0.000893617	0.00248269	0.00135697	0.00133109	0.00128713	0.000866754	0.000602664					Δpgm-WISH46	0.00794587	LOD	LOD	0.001154	LOD	LOD	0.00183242	LOD	LOD	LOD	LOD	LOD	0.00380265	LOD	LOD	LOD	LOD	LOD
	Δpgi-WISH47	0.0279082	LOD	0.0458896	0.0420739	LOD	LOD	LOD	LOD	0.0262965	0.0769895	LOD	LOD	LOD	LOD	0.0318088	0.109048	LOD	LOD					Δpgi-WISH47	0.103822	LOD	0.0620172	LOD	LOD	LOD	LOD	LOD	LOD	LOD	0.0234087	LOD	0.0950388	LOD	0.0824355	LOD	LOD	LOD
	Δmak-WISH49	1.04893	0.984419	1.02324	1.12473	1.61686	0.932015	1.16551	0.800273	1.1482	1.1267	1.14331	1.0287	1.16345	0.829444	1.17173	1.17448	1.11113	0.914539					Δmak-WISH49	0.863031	0.890407	0.882729	0.972307	0.919731	0.877381	0.871896	0.925414	0.90975	1.08872	1.20102	0.973676	0.899553	1.00932	0.938406	1.07119	1.21144	0.955423
	ΔnanK-WISH50	1.11979	1.13029	1.17798	1.27636	1.30979	0.998104	0.927697	0.719163	1.0538	1.13447	0.851819	0.841068	1.02847	0.733255	0.930822	1.09063	0.803321	0.933621					ΔnanK-WISH50	1.35061	1.24831	1.06477	1.39658	1.04204	1.14936	1.26342	1.17733	1.07629	1.55704	1.34629	0.82567	1.34299	1.26645	1.1293	1.5996	1.49192	0.906549
	ΔpfkA-WISH51	0.083216	0.11107	0.149869	0.230643	0.0999208	0.0690106	0.00919728	0.0226055	0.103596	0.167555	0.0213925	0.0385951	0.0115087	0.0427761	0.0948598	0.146686	0.0471651	0.0988492					ΔpfkA-WISH51	0.0150992	0.0136319	0.0244718	0.1338	0.0836584	0.00611429	0.0141355	0.0146754	0.0328574	0.056002	0.198697	0.00554752	0.0158767	0.0352261	0.066551	0.0770511	0.354609	0.00403056
	ΔglpK-WISH52	0.642474	0.403714	0.64391	0.720864	0.335109	0.394346	1.96333	1.13173	0.739808	1.78771	0.502335	0.550798	1.765	1.12156	1.18609	2.2072	0.454463	0.654422					ΔglpK-WISH52	1.41041	0.366578	0.502271	0.543752	0.435897	1.03925	3.80543	1.83643	2.07975	1.77354	1.07141	4.90437	3.23007	1.77077	2.19085	1.6471	1.21248	4.63927
	ΔtreC-WISH109	1.00864	0.89267	1.21491	1.755	1.16835	0.78902	0.947086	0.726297	1.42927	1.13285	0.919519	0.761552	0.958509	0.822582	1.30274	0.85884	0.892116	0.728422					ΔtreC-WISH109	0.958093	0.914563	0.934668	0.902915	1.05302	0.805759	0.752623	0.77994	0.935298	0.908198	2.76221	0.527045	0.820142	0.964467	0.944222	0.911558	2.92491	0.549552
	ΔfucK-WISH4	1.36297	1.30916	1.41304	1.60867	3.31414	1.04344	1.46882	1.2513	1.47895	1.41203	2.28436	1.2098	1.49539	1.26691	1.47851	1.3556	2.14947	1.09084					ΔfucK-WISH4	1.11914	1.14742	1.13185	0.900976	0.962541	1.1814	1.14632	1.01853	1.05122	0.927157	1.02856	1.14549	1.17746	1.10081	1.08739	0.92478	1.06805	1.1507
	ΔmurQ-WISH5	1.56531	1.56602	1.64138	1.70865	1.90814	1.03989	1.56626	1.40486	1.5075	1.82605	1.03532	1.297	1.47401	1.33968	1.5966	1.86544	1.02096	1.092					ΔmurQ-WISH5	1.35144	1.23351	1.2484	1.03648	0.974362	1.19294	1.51892	1.356	1.21185	1.07143	1.10162	1.29275	1.44529	1.39706	1.17003	1.04017	1.12102	1.35223
	ΔkdgK-WISH6	0.0870856	0.146479	0.237276	0.17296	0.598831	0.112532	0.0924381	0.148768	0.119035	0.258437	0.342319	0.0802905	0.106794	0.151725	0.146341	0.373854	0.40283	0.0858722					ΔkdgK-WISH6	0.439916	0.495904	0.264254	0.0970637	0.147399	0.416701	0.404973	0.289005	0.227049	0.0695227	0.1232	0.397624	0.426313	0.311107	0.231766	0.0650887	0.154357	0.407422
	ΔgntK-WISH7	0.84517	0.579696	0.531942	0.625092	0.386309	0.482588	0.600454	0.568632	0.492671	0.419888	0.413915	0.417855	0.801347	0.591093	0.490657	0.413619	0.467248	0.345568					ΔgntK-WISH7	0.457976	0.334297	0.410664	0.139213	0.117732	0.775161	0.491649	0.31515	0.458081	0.119116	0.0985542	0.962845	0.527838	0.234134	0.521232	0.11611	0.123599	1.32793
	Δglk-WISH9	0.928256	0.905938	0.994653	1.20732	0.862273	0.797606	1.94464	2.17285	1.47877	1.36922	1.46436	1.15606	2.00476	2.3064	1.76144	1.48076	1.4985	1.25834					Δglk-WISH9	0.864431	0.665982	0.734672	0.43296	0.522073	1.03739	1.63015	1.42599	1.49883	0.805385	0.736379	3.04087	1.54874	1.47353	1.63866	0.854608	0.910681	3.05567
	ΔglpA-WISH10	1.27065	1.4352	1.30345	1.38333	2.35794	0.930174	1.27898	1.10412	1.40941	1.27163	2.34292	0.974963	1.31756	1.14977	1.46476	1.2393	2.32205	0.898278					ΔglpA-WISH10	0.847181	0.932111	1.11282	0.638794	0.662104	0.965837	0.878889	0.964179	1.53331	0.788027	0.822729	1.13053	0.952134	1.10746	1.54527	0.777436	0.912639	1.12214
	Control-ΔdcuABC-WISH26	0.266242	0.148349	0.273257	0.287787	0.219896	0.242514	0.0241471	0.0203865	0.12237	0.164599	0.0289521	0.0176071	0.0314901	0.028559	0.0814663	0.130232	0.0419805	0.0260837					Control-ΔdcuABC-WISH26	0.286106	0.427565	0.602048	0.510013	0.418164	0.331125	0.0802691	0.0304541	0.0952718	0.112658	0.121261	0.124127	0.0829393	0.0382849	0.0961108	0.143874	0.10794	0.15224
	Control-Δhyb-WISH27	0.886298	0.722747	0.972911	1.11303	0.681751	0.880319	1.41769	1.46344	0.871204	1.76475	0.829947	0.897194	1.50293	1.4884	1.23406	2.34664	0.900269	1.01634					Control-Δhyb-WISH27	1.66306	1.20973	1.35524	0.905032	0.940674	1.9396	3.38841	3.11552	2.99982	2.20603	1.80749	6.99995	3.04055	3.3973	3.29652	2.30702	2.3648	7.05965
	Control-ΔfrdA-WISH28	0.175228	0.103875	0.185584	0.224914	0.17531	0.236838	0.0120158	0.0155174	0.0840818	0.109702	0.0156261	0.0113068	0.0155484	0.0190799	0.0450731	0.0659895	0.022329	0.0138411					Control-ΔfrdA-WISH28	0.243694	0.28902	0.400324	0.383484	0.345043	0.266369	0.0496352	0.015945	0.0783259	0.0752469	0.0587458	0.136133	0.0571284	0.0262605	0.0685057	0.0929097	0.0519884	0.1825

## Sheet: Data 4.1
SES	0.995077	0.983515	0.987494	0.968307	0.976833	0.986971	0.991028	0.988931	0.995322	0.989588	0.98289	0.986225	0.973755	0.968868	0.970013	0.987152	0.953489	0.985899	0.94861	0.944871	0.967816	0.97314	0.979649	0.845236	0.971607	0.970216	0.961124	0.978476	0.957405	0.982244	0.965356	0.951672	0.968814	0.972289	0.966259	0.8359
Gene	d1AY322	d1AY323	d1AY324	d1AY325	d1AY326	d1AY327	d1AZ305	d1AZ306	d1AZ307	d1AZ308	d1AZ309	d1AZ310	d2AY322	d2AY323	d2AY324	d2AY325	d2AY326	d2AY327	d2AZ305	d2AZ306	d2AZ307	d2AZ308	d2AZ309	d2AZ310	ccAY322	ccAY323	ccAY324	ccAY325	ccAY326	ccAY327	ccAZ305	ccAZ306	ccAZ307	ccAZ308	ccAZ309	ccAZ310
ΔfruK	1.37824	1.65203	1.3358	1.43672	1.19269	1.64886	0.147054	0.308451	0.233777	0.232089	0.443033	0.127753	0.0404234	0.0943681	0.538499	0.515067	0.0298518	0.102575	0.0244618	0.00656893	0.0247515	0.0213284	0.0210458	0.00850262	0.10681	0.133784	0.243404	0.153792	0.0486184	0.0756543	0.0434261	0.00790253	0.0299076	0.0261614	0.0182949	0.0217239
ΔsrlD	1.3199	1.30312	1.33722	1.59298	1.62384	0.337829	1.11306	0.85997	0.774467	0.800356	0.687097	1.18542	1.9312	2.24002	1.70488	1.77985	1.65233	0.630413	1.78107	1.90012	1.65157	1.3286	1.11178	3.16766	2.06277	2.27724	2.06656	1.98536	1.78297	0.758831	1.77242	2.0541	2.0723	1.42885	1.46081	3.14966
ΔidnD	1.11125	0.804287	0.953304	1.0765	0.287708	1.02371	1.03825	0.853309	0.904286	0.571373	0.671329	0.83452	0.825387	0.539187	0.760828	0.852341	0.151651	0.749464	0.925091	0.582957	0.887542	0.457647	0.675418	0.638655	0.917797	0.716801	0.783688	0.817258	0.176077	0.742196	0.929705	0.596746	0.844529	0.495084	0.77947	0.691048
ΔglxK	1.40849	1.31851	1.24452	1.26018	1.27681	0.965477	1.36181	1.04432	1.01051	0.824142	1.0887	1.58473	2.90061	2.54128	1.57311	1.81313	1.46224	1.27989	2.22443	2.42384	2.14411	1.73593	1.56642	4.4578	2.70406	2.34345	1.94378	2.20197	1.41113	1.29712	2.02329	2.48516	2.291	1.84862	1.88102	4.62631
ΔdgoK	0.742724	0.436407	0.59087	0.642637	0.332534	0.259229	0.443848	0.347603	0.530062	0.202634	0.267979	0.379397	0.497845	0.246531	0.476668	0.670894	0.21995	0.208219	0.378045	0.18329	0.457686	0.140932	0.222618	0.301487	0.590701	0.295289	0.5242	0.776444	0.318177	0.211424	0.454056	0.242405	0.569072	0.159263	0.306439	0.407471
ΔuxaC	0.580416	0.90778	0.630709	0.518048	0.957743	0.720336	0.537335	0.764621	0.654929	0.473267	0.355796	0.577144	0.309727	0.557238	0.381871	0.315626	0.445694	0.495142	0.345776	0.0696313	0.210175	0.133418	0.117609	0.440662	0.307815	0.482591	0.326268	0.222278	0.419924	0.411794	0.391572	0.088879	0.198094	0.135458	0.0958751	0.474882
ΔgalK	0.361115	0.236966	0.344376	0.334507	0.429516	0.504368	0.739202	0.562308	0.701183	0.492897	0.590308	0.495124	0.0986514	0.0865871	0.21674	0.275159	0.0920179	0.350473	0.290597	0.126811	0.434062	0.17998	0.264097	0.325632	0.105832	0.100752	0.200596	0.249506	0.0989715	0.301652	0.352377	0.156187	0.412857	0.162239	0.271263	0.285772
Δpgl	0.818073	1.12452	0.930903	0.958088	1.17484	1.04819	0.321291	0.39254	0.486496	0.469988	0.361455	0.32749	0.0833095	0.203757	0.440187	0.443896	0.109809	0.28381	0.133538	0.041696	0.165385	0.050342	0.158843	0.0817334	0.108424	0.220312	0.270116	0.243159	0.146278	0.308738	0.159827	0.0580434	0.202326	0.0514219	0.151478	0.0934293
ΔrhaB	1.07947	0.684424	0.873219	1.01179	0.464989	0.916696	0.967291	1.00417	0.901075	0.807228	0.793957	0.880615	0.950292	0.414095	0.879978	0.875706	0.547491	0.892664	0.818854	0.742344	0.837545	0.734449	0.773838	0.445466	0.994852	0.506178	0.99966	0.849996	0.528102	0.854903	0.852753	0.806066	0.856416	0.693931	0.78734	0.529631
ΔmalQ	0.556951	1.14526	0.872124	0.938152	0.463576	0.836164	0.614222	0.326179	0.297198	0.144523	0.299755	0.495548	1.48243	4.31652	2.25001	1.95754	2.51556	3.65279	4.22118	0.477365	1.31841	0.219383	1.36796	2.13598	1.44795	3.8861	2.97226	2.42904	3.94449	2.15113	4.8842	0.46066	1.82148	0.175312	2.11042	3.23897
SB300Wt	0.961831	0.693272	0.89568	0.975938	0.708457	1.24654	0.906696	1.08972	0.959002	0.986599	0.896726	0.840878	0.92809	0.531332	0.842466	0.845104	0.490864	2.06398	0.539563	0.347175	0.757718	0.481554	0.754009	0.668571	1.0385	0.538239	0.818988	0.772016	0.501708	1.69012	0.592779	0.410989	0.757596	0.441846	0.810456	0.672377
ΔnagZ	1.0548	1.32289	1.28048	1.24619	1.499	0.989527	1.36181	1.22903	1.19218	1.08678	1.4257	1.34888	1.42051	2.07867	1.24254	1.70949	2.42744	1.65205	1.73534	1.59194	1.79496	1.46862	2.4592	1.34342	1.44161	1.92937	1.52366	1.84409	2.33472	1.57217	1.68278	1.63715	1.78558	1.47064	2.74676	1.32256
ΔxylB	1.26402	0.944703	1.39613	1.76462	0.713615	0.951994	1.4259	1.00111	1.09934	1.08502	0.80537	1.33706	2.13264	1.93591	1.95328	1.77844	1.13549	2.31088	1.29298	0.974549	1.6998	0.894005	0.82762	2.98168	2.43336	2.04181	2.11845	1.97234	1.2094	2.03194	1.36121	0.991843	1.82622	0.80003	0.938352	2.93316
ΔmanA	0.0194864	0.00119392	0.00235159	0.00171351	0.000847336	0.000998721	0.199355	0.0146105	0.0367495	0.0541736	0.0365343	0.0756399	0.00312132	0.00104618	0.00134129	0.00176207	0.0010815	0.00095506	0.0225506	0.00288174	0.0105308	0.0317409	0.00351583	0.00223182	0.00794606	0.00102323	0.00103275	0.000720483	0.000717174	0.00090932	0.0312848	0.00380042	0.00795936	0.0299164	0.00187551	0.0164155
ΔgudD	1.06444	1.58504	1.17373	1.13532	1.31379	0.66213	1.43732	0.850724	0.921359	0.611521	0.637448	1.234	2.27501	3.76579	1.55722	1.29687	2.02864	1.98824	1.54685	1.02792	2.23548	0.66648	0.750638	3.4468	2.29381	3.18827	1.86187	1.34871	2.10781	1.94714	1.6063	1.02771	2.32323	0.642805	0.938087	3.51478
ΔgarK	1.38709	0.972256	1.22429	1.4502	0.966705	0.905419	1.07954	1.10079	1.12587	1.15403	1.09467	1.08668	1.32044	0.776626	1.39108	1.24073	0.769706	0.889516	0.998873	1.26517	1.33647	1.67072	1.39069	0.722912	1.38196	0.866628	1.41118	1.22839	0.672945	0.81914	0.995119	1.44842	1.32576	1.57091	1.32891	0.767271
ΔglpD	2.33774	1.97192	4.69333	8.41105	0.548705	1.97921	1.63782	1.41537	0.984449	1.30576	0.728741	1.92972	49.1195	28.6507	28.4093	35.4316	9.91495	45.8945	27.4876	32.9047	18.4328	11.6685	13.9328	36.0786	59.7301	30.637	39.2842	52.3336	13.8798	38.7259	42.7051	28.7161	26.1037	11.8631	29.063	46.4228
ΔaraB	0.433724	0.577807	0.612897	0.640061	0.746384	0.486477	0.794768	0.445577	0.560993	0.393614	0.393223	0.521553	0.327189	0.411857	0.429889	0.568382	0.506969	0.250884	0.75095	0.375373	0.552541	0.34479	0.471954	0.396729	0.330941	0.365699	0.428743	0.539103	0.487282	0.20729	0.781818	0.438952	0.589799	0.334241	0.482862	0.436999
ΔnagB	1.14487	1.17614	1.43444	1.6384	0.350272	1.07152	0.923855	0.287589	0.341958	0.386831	0.473303	0.750374	2.19497	2.14162	1.91309	2.39677	0.6635	2.76928	1.78629	1.10862	1.02892	0.836184	1.52327	1.02917	2.06097	2.06167	2.21657	2.5969	0.666355	2.57984	1.63146	1.18077	1.09459	0.901715	1.90243	1.1706
ΔpfkB	1.48127	1.58033	1.67378	1.8364	1.10504	1.22342	2.63986	1.39513	1.3716	1.58151	1.26735	2.75575	3.66368	3.57958	2.18876	2.33499	1.17405	1.42171	3.68512	3.83005	3.21785	3.2041	1.6006	10.7878	2.81265	3.16282	2.59916	2.23888	1.06918	1.3081	2.83646	3.83546	2.62435	3.05939	1.42266	9.40825
ΔchbF	1.08961	1.56472	0.980222	0.812359	1.32685	1.04914	0.501287	0.357381	0.501058	0.814927	0.442084	0.434174	0.711261	0.924332	0.68531	0.612984	0.724027	0.681859	0.270005	0.214041	0.488349	0.425872	0.429215	0.279762	0.662624	0.88039	0.68782	0.484918	0.798735	0.696719	0.348075	0.257791	0.500384	0.467141	0.37847	0.286079
ΔgatD	1.29133	1.5991	1.25902	1.15263	0.807406	0.891139	0.995402	0.893633	1.0717	0.649156	0.868444	1.02678	1.44736	1.58335	1.14528	1.22691	0.636095	1.05367	1.02732	0.960571	1.19595	0.820934	0.949876	0.974929	1.47298	1.44304	1.24017	1.23025	0.629153	0.995466	0.991005	0.9779	1.25649	0.835786	0.958775	1.06235
ΔnagK	1.045	0.943359	1.12199	1.21366	0.925929	1.06878	1.09125	1.15295	1.2567	1.06114	0.748547	1.07695	1.04409	0.601676	1.16582	1.13007	0.490576	1.07778	1.18854	0.959093	1.29308	1.06612	1.29806	1.08838	1.11606	0.682336	1.13092	1.20071	0.515339	0.982552	1.15154	0.996702	1.28329	1.0459	1.37139	1.05579
Δpgm	0.0028848	0.00113444	0.00188126	0.00137503	0.000893196	0.000930701	0.00794587	LOD	LOD	0.001154	LOD	LOD	0.00185617	0.00105171	0.00129039	0.00149361	0.000909364	0.000893617	0.00183242	LOD	LOD	LOD	LOD	LOD	0.00248269	0.00135697	0.00133109	0.00128713	0.000866754	0.000602664	0.00380265	LOD	LOD	LOD	LOD	LOD
Δpgi	0.0279082	LOD	0.0458896	0.0420739	LOD	LOD	0.103822	LOD	0.0620172	LOD	LOD	LOD	LOD	LOD	0.0262965	0.0769895	LOD	LOD	LOD	LOD	LOD	LOD	0.0234087	LOD	LOD	LOD	0.0318088	0.109048	LOD	LOD	0.0950388	LOD	0.0824355	LOD	LOD	LOD
Δmak	1.04893	0.984419	1.02324	1.12473	1.61686	0.932015	0.863031	0.890407	0.882729	0.972307	0.919731	0.877381	1.16551	0.800273	1.1482	1.1267	1.14331	1.0287	0.871896	0.925414	0.90975	1.08872	1.20102	0.973676	1.16345	0.829444	1.17173	1.17448	1.11113	0.914539	0.899553	1.00932	0.938406	1.07119	1.21144	0.955423
ΔnanK	1.11979	1.13029	1.17798	1.27636	1.30979	0.998104	1.35061	1.24831	1.06477	1.39658	1.04204	1.14936	0.927697	0.719163	1.0538	1.13447	0.851819	0.841068	1.26342	1.17733	1.07629	1.55704	1.34629	0.82567	1.02847	0.733255	0.930822	1.09063	0.803321	0.933621	1.34299	1.26645	1.1293	1.5996	1.49192	0.906549
ΔpfkA	0.083216	0.11107	0.149869	0.230643	0.0999208	0.0690106	0.0150992	0.0136319	0.0244718	0.1338	0.0836584	0.00611429	0.00919728	0.0226055	0.103596	0.167555	0.0213925	0.0385951	0.0141355	0.0146754	0.0328574	0.056002	0.198697	0.00554752	0.0115087	0.0427761	0.0948598	0.146686	0.0471651	0.0988492	0.0158767	0.0352261	0.066551	0.0770511	0.354609	0.00403056
ΔglpK	0.642474	0.403714	0.64391	0.720864	0.335109	0.394346	1.41041	0.366578	0.502271	0.543752	0.435897	1.03925	1.96333	1.13173	0.739808	1.78771	0.502335	0.550798	3.80543	1.83643	2.07975	1.77354	1.07141	4.90437	1.765	1.12156	1.18609	2.2072	0.454463	0.654422	3.23007	1.77077	2.19085	1.6471	1.21248	4.63927
ΔtreC	1.00864	0.89267	1.21491	1.755	1.16835	0.78902	0.958093	0.914563	0.934668	0.902915	1.05302	0.805759	0.947086	0.726297	1.42927	1.13285	0.919519	0.761552	0.752623	0.77994	0.935298	0.908198	2.76221	0.527045	0.958509	0.822582	1.30274	0.85884	0.892116	0.728422	0.820142	0.964467	0.944222	0.911558	2.92491	0.549552
ΔfucK	1.36297	1.30916	1.41304	1.60867	3.31414	1.04344	1.11914	1.14742	1.13185	0.900976	0.962541	1.1814	1.46882	1.2513	1.47895	1.41203	2.28436	1.2098	1.14632	1.01853	1.05122	0.927157	1.02856	1.14549	1.49539	1.26691	1.47851	1.3556	2.14947	1.09084	1.17746	1.10081	1.08739	0.92478	1.06805	1.1507
ΔmurQ	1.56531	1.56602	1.64138	1.70865	1.90814	1.03989	1.35144	1.23351	1.2484	1.03648	0.974362	1.19294	1.56626	1.40486	1.5075	1.82605	1.03532	1.297	1.51892	1.356	1.21185	1.07143	1.10162	1.29275	1.47401	1.33968	1.5966	1.86544	1.02096	1.092	1.44529	1.39706	1.17003	1.04017	1.12102	1.35223
ΔkdgK	0.0870856	0.146479	0.237276	0.17296	0.598831	0.112532	0.439916	0.495904	0.264254	0.0970637	0.147399	0.416701	0.0924381	0.148768	0.119035	0.258437	0.342319	0.0802905	0.404973	0.289005	0.227049	0.0695227	0.1232	0.397624	0.106794	0.151725	0.146341	0.373854	0.40283	0.0858722	0.426313	0.311107	0.231766	0.0650887	0.154357	0.407422
ΔgntK	0.84517	0.579696	0.531942	0.625092	0.386309	0.482588	0.457976	0.334297	0.410664	0.139213	0.117732	0.775161	0.600454	0.568632	0.492671	0.419888	0.413915	0.417855	0.491649	0.31515	0.458081	0.119116	0.0985542	0.962845	0.801347	0.591093	0.490657	0.413619	0.467248	0.345568	0.527838	0.234134	0.521232	0.11611	0.123599	1.32793
Δglk	0.928256	0.905938	0.994653	1.20732	0.862273	0.797606	0.864431	0.665982	0.734672	0.43296	0.522073	1.03739	1.94464	2.17285	1.47877	1.36922	1.46436	1.15606	1.63015	1.42599	1.49883	0.805385	0.736379	3.04087	2.00476	2.3064	1.76144	1.48076	1.4985	1.25834	1.54874	1.47353	1.63866	0.854608	0.910681	3.05567
ΔglpA	1.27065	1.4352	1.30345	1.38333	2.35794	0.930174	0.847181	0.932111	1.11282	0.638794	0.662104	0.965837	1.27898	1.10412	1.40941	1.27163	2.34292	0.974963	0.878889	0.964179	1.53331	0.788027	0.822729	1.13053	1.31756	1.14977	1.46476	1.2393	2.32205	0.898278	0.952134	1.10746	1.54527	0.777436	0.912639	1.12214
ΔdcuABC	0.266242	0.148349	0.273257	0.287787	0.219896	0.242514	0.286106	0.427565	0.602048	0.510013	0.418164	0.331125	0.0241471	0.0203865	0.12237	0.164599	0.0289521	0.0176071	0.0802691	0.0304541	0.0952718	0.112658	0.121261	0.124127	0.0314901	0.028559	0.0814663	0.130232	0.0419805	0.0260837	0.0829393	0.0382849	0.0961108	0.143874	0.10794	0.15224
Δhyb	0.886298	0.722747	0.972911	1.11303	0.681751	0.880319	1.66306	1.20973	1.35524	0.905032	0.940674	1.9396	1.41769	1.46344	0.871204	1.76475	0.829947	0.897194	3.38841	3.11552	2.99982	2.20603	1.80749	6.99995	1.50293	1.4884	1.23406	2.34664	0.900269	1.01634	3.04055	3.3973	3.29652	2.30702	2.3648	7.05965
Δfrd	0.175228	0.103875	0.185584	0.224914	0.17531	0.236838	0.243694	0.28902	0.400324	0.383484	0.345043	0.266369	0.0120158	0.0155174	0.0840818	0.109702	0.0156261	0.0113068	0.0496352	0.015945	0.0783259	0.0752469	0.0587458	0.136133	0.0155484	0.0190799	0.0450731	0.0659895	0.022329	0.0138411	0.0571284	0.0262605	0.0685057	0.0929097	0.0519884	0.1825
median	d1	d2	cc		min	d1	d2	cc		max	d1	d2	cc
ΔfruK	0.817863	0.0298518	0.0486184		ΔfruK	0.127753	0.00656893	0.00790253		ΔfruK	1.65203	0.538499	0.243404
ΔsrlD	1.14924	1.70488	1.98536		ΔsrlD	0.337829	0.630413	0.758831		ΔsrlD	1.62384	2.24002	2.27724
ΔidnD	0.878798	0.749464	0.77947		ΔidnD	0.287708	0.151651	0.176077		ΔidnD	1.11125	0.925091	0.929705
ΔglxK	1.25235	1.81313	2.02329		ΔglxK	0.824142	1.27989	1.29712		ΔglxK	1.58473	2.90061	2.70406
ΔdgoK	0.407902	0.246531	0.318177		ΔdgoK	0.202634	0.140932	0.159263		ΔdgoK	0.742724	0.670894	0.776444
ΔuxaC	0.605563	0.315626	0.307815		ΔuxaC	0.355796	0.0696313	0.088879		ΔuxaC	0.957743	0.557238	0.482591
ΔgalK	0.494011	0.21674	0.200596		ΔgalK	0.236966	0.0865871	0.0989715		ΔgalK	0.739202	0.434062	0.412857
Δpgl	0.652284	0.158843	0.159827		Δpgl	0.321291	0.041696	0.0514219		Δpgl	1.17484	0.443896	0.308738
ΔrhaB	0.890845	0.818854	0.849996		ΔrhaB	0.464989	0.414095	0.506178		ΔrhaB	1.07947	0.950292	0.99966
ΔmalQ	0.526249	1.95754	2.15113		ΔmalQ	0.144523	0.219383	0.175312		ΔmalQ	1.14526	4.31652	4.8842
SB300Wt	0.932849	0.754009	0.757596		SB300Wt	0.693272	0.347175	0.410989		SB300Wt	1.24654	2.06398	1.69012
ΔnagZ	1.26333	1.70949	1.68278		ΔnagZ	0.989527	1.24254	1.44161		ΔnagZ	1.499	2.4592	2.74676
ΔxylB	1.09218	1.6998	1.82622		ΔxylB	0.713615	0.82762	0.80003		ΔxylB	1.76462	2.31088	2.43336
ΔmanA	0.0170485	0.00288174	0.00187551		ΔmanA	0.000847336	0.00095506	0.000717174		ΔmanA	0.199355	0.0317409	0.0312848
ΔgudD	1.09988	1.55722	1.86187		ΔgudD	0.611521	0.66648	0.642805		ΔgudD	1.58504	3.76579	3.18827
ΔgarK	1.09773	1.26517	1.32576		ΔgarK	0.905419	0.769706	0.672945		ΔgarK	1.4502	1.67072	1.57091
ΔglpD	1.78377	28.4093	30.637		ΔglpD	0.548705	9.91495	11.8631		ΔglpD	8.41105	49.1195	59.7301
ΔaraB	0.541273	0.429889	0.438952		ΔaraB	0.393223	0.250884	0.20729		ΔaraB	0.794768	0.75095	0.781818
ΔnagB	0.837114	1.78629	1.90243		ΔnagB	0.287589	0.6635	0.666355		ΔnagB	1.6384	2.76928	2.5969
ΔpfkB	1.5308	3.2041	2.62435		ΔpfkB	1.10504	1.17405	1.06918		ΔpfkB	2.75575	3.83005	3.83546
ΔchbF	0.813643	0.612984	0.500384		ΔchbF	0.357381	0.214041	0.257791		ΔchbF	1.56472	0.924332	0.88039
ΔgatD	1.01109	1.05367	0.995466		ΔgatD	0.649156	0.636095	0.629153		ΔgatD	1.5991	1.58335	1.47298
ΔnagK	1.07286	1.07778	1.11606		ΔnagK	0.748547	0.490576	0.515339		ΔnagK	1.2567	1.29806	1.37139
Δpgm	0.00126451	0.00129039	0.00133109		Δpgm	0.000893196	0.000893617	0.000602664		Δpgm	0.00794587	0.00185617	0.00380265
Δpgi	0.0458896	0.0262965	0.0887372		Δpgi	0.0279082	0.0234087	0.0318088		Δpgi	0.103822	0.0769895	0.109048
Δmak	0.952161	1.08872	1.07119		Δmak	0.863031	0.800273	0.829444		Δmak	1.61686	1.20102	1.21144
ΔnanK	1.16367	1.07629	1.09063		ΔnanK	0.998104	0.719163	0.733255		ΔnanK	1.39658	1.55704	1.5996
ΔpfkA	0.0834372	0.0328574	0.066551		ΔpfkA	0.00611429	0.00919728	0.0115087		ΔpfkA	0.230643	0.198697	0.354609
ΔglpK	0.523011	1.77354	1.6471		ΔglpK	0.335109	0.502335	0.454463		ΔglpK	1.41041	3.80543	3.23007
ΔtreC	0.94638	0.919519	0.911558		ΔtreC	0.78902	0.726297	0.728422		ΔtreC	1.755	2.76221	2.92491
ΔfucK	1.16441	1.2098	1.17746		ΔfucK	0.900976	0.927157	0.92478		ΔfucK	3.31414	2.28436	2.14947
ΔmurQ	1.29992	1.356	1.33968		ΔmurQ	0.974362	1.03532	1.02096		ΔmurQ	1.90814	1.82605	1.86544
ΔkdgK	0.205118	0.148768	0.154357		ΔkdgK	0.0870856	0.0695227	0.0650887		ΔkdgK	0.598831	0.404973	0.426313
ΔgntK	0.470282	0.419888	0.467248		ΔgntK	0.117732	0.0985542	0.11611		ΔgntK	0.84517	0.600454	0.801347
Δglk	0.863352	1.46436	1.4985		Δglk	0.43296	0.736379	0.854608		Δglk	1.20732	2.17285	2.3064
ΔglpA	1.03933	1.10412	1.14977		ΔglpA	0.638794	0.788027	0.777436		ΔglpA	2.35794	2.34292	2.32205
ΔdcuABC	0.286946	0.0802691	0.0814663		ΔdcuABC	0.148349	0.0176071	0.0260837		ΔdcuABC	0.602048	0.164599	0.143874
Δhyb	0.956792	1.76475	2.30702		Δhyb	0.681751	0.829947	0.900269		Δhyb	1.9396	3.38841	3.3973
Δfrd	0.240266	0.0496352	0.0450731		Δfrd	0.103875	0.0113068	0.0138411		Δfrd	0.400324	0.109702	0.0929097

## Sheet: Data 5
TV7127																						TV7114
Barcode	WISH	Inoculum1	Inoculum2	d1AZ905	d1AZ906	d1AZ907	d1AZ908	d2AZ905	d2AZ906	d2AZ907	d2AZ908	d3AZ905	d3AZ906	d3AZ908	d4AZ905	d4AZ906	d4AZ908	ccAZ905	ccAZ906	ccAZ908		Barcode	WISH	Inoculum1	Inoculum2	d1AZ780	d1AZ781	d1AZ782	d1AZ783	d2AZ780	d2AZ781	d2AZ782	d2AZ783	d3AZ780	d3AZ781	d3AZ782	d3AZ783	d4AZ780	d4AZ781	d4AZ782	d4AZ783	ccAZ780	ccAZ781	ccAZ782	ccAZ783
AACAGTGATAGGGTCCCCTAATGAGAATGGACAACGGGAG	ΔfruK-WISH10	9088	11387	26336	32509	10330	27087	7513	5240	2194	18229	18	254	554	189	10	18	11	LOD	88		AACAGTGATAGGGTCCCCTAATGAGAATGGACAACGGGAG	ΔfruK-WISH55	81414	78687	40427	38350	62254	57305	28142	21820	10621	14745	1705	252	392	138	107	74	276	78	168	98	123	118
AAAGCCCTTCGGTACACCATTACGCCACCATTCTTCCATA	ΔsrlD-WISH12	12587	15753	55158	66390	102233	113445	48111	27382	20487	53451	14971	21891	46991	22361	5006	26311	22415	8893	25402		AAAGCCCTTCGGTACACCATTACGCCACCATTCTTCCATA	ΔsrlD-WISH12	116334	113124	84854	106067	154521	131999	93745	114496	193754	115027	97806	64101	47889	30348	37800	30496	269471	20825	36886	15033	16084	22294
GGAGGATACCAGTATCGCTAAACTGAATCCCTCCCATCTG	ΔidnD-WISH13	8652	11204	33328	42180	24768	25438	29276	17923	17021	31091	6776	18770	28404	6146	5131	21025	6033	3952	11367		GGAGGATACCAGTATCGCTAAACTGAATCCCTCCCATCTG	ΔidnD-WISH13	83760	84991	52713	65096	87429	74088	55288	67750	138185	68464	75942	43717	44583	18816	31781	29670	40904	15731	25656	11915	7479	13492
CGCATGATTGTCAACGGGATTGATGCTTGGTATTGCGAAC	ΔglxK-WISH102	16997	21924	69211	86706	202823	181719	67237	33427	48898	60799	31956	32469	70939	56669	16827	43957	44160	14459	47437		CGCATGATTGTCAACGGGATTGATGCTTGGTATTGCGAAC	ΔglxK-WISH102	157721	158072	111555	122879	202752	167861	122254	124659	251413	130823	140629	91018	60619	35041	58136	46583	58078	175637	56459	20735	11427	63502
ACACGGTAGGACCTATCGTTATCGTAGTTTCGTCCATCGT	ΔdgoK-WISH15	11942	14907	34880	44549	46753	46872	29015	15743	19048	24716	5231	13989	19178	4289	2147	11033	4995	1921	8168		ACACGGTAGGACCTATCGTTATCGTAGTTTCGTCCATCGT	ΔdgoK-WISH15	115133	117120	39446	58483	74215	63953	34686	56579	62506	45067	37210	28906	23287	14201	23849	14934	62003	4890	15562	7047	2651	6995
TGGATACGAGTTAGGGCGTTTGCTTATCGGCTCTCATTTG	ΔuxaC-WISH16	8810	11006	33099	42630	102473	97349	43046	21124	18850	30022	7189	1824	14684	8911	6644	9688	4106	1031	4771		TGGATACGAGTTAGGGCGTTTGCTTATCGGCTCTCATTTG	ΔuxaC-WISH16	89300	90795	52806	75785	93923	76577	58578	85847	150520	85403	53210	39781	44137	19625	18967	23907	177513	19497	15439	10556	11018	13020
CCAAGCTATTCCCGATGCTAATGGTGGATGAAAGGACGAT	ΔgalK-WISH17	11302	13885	48876	57958	177006	173291	55637	28624	39344	60522	10142	18169	62146	8442	3598	26149	5913	3583	28864		CCAAGCTATTCCCGATGCTAATGGTGGATGAAAGGACGAT	ΔgalK-WISH17	104773	104511	79990	93394	147335	112028	92374	124907	223717	135495	214159	93352	66973	50312	65541	26063	24120	27000	61900	21114	8249	25992
TCTACTCACTAGGACGGGATAAGCGATTGGAACTGATGGT	Δpgl-WISH19	9520	12297	31451	44598	106765	97534	22916	16874	8682	25945	659	1642	3183	2125	6391	913	166	245	815		TCTACTCACTAGGACGGGATAAGCGATTGGAACTGATGGT	Δpgl-WISH19	95392	93722	53908	63141	114864	84962	63213	62245	113573	64163	13670	18266	17976	2919	1418	4852	13183	1892	2360	3029	1350	2150
TTTAGGCATGTACCGGGGTTTCCATCGTCATTACTCCCTC	ΔrhaB-WISH60	9348	12314	39016	49021	20835	26578	35105	19539	23994	35006	5195	13098	28606	4405	3295	13341	4471	1641	9859		TTTAGGCATGTACCGGGGTTTCCATCGTCATTACTCCCTC	ΔrhaB-WISH60	96695	97366	60936	88233	109709	94684	71097	101342	151096	85134	65407	47104	43456	21821	27453	21325	17658	17112	18037	8399	6921	13896
GTTAGTGCAATGCCCAGGAATCATAGCCAATCAAGACCGT	ΔmalQ-WISH21	10575	13988	51317	64961	184937	165329	160954	78683	98512	116378	58430	347218	351762	83005	35358	249450	96372	69258	123230		GTTAGTGCAATGCCCAGGAATCATAGCCAATCAAGACCGT	ΔmalQ-WISH21	108072	116761	63850	49782	71730	97318	118946	153977	327854	301351	933044	152795	287252	347844	257871	161041	178997	126884	267301	59753	29530	312682
TCAGCCTCCTATACTCGGATACCGTCATACCCAGAAGAGA	Control-SB300Wt-WISH2	11612	15450	54978	65802	32785	38858	68739	34580	34842	52831	14102	34408	86135	20836	22237	92897	15659	9834	42176		TCAGCCTCCTATACTCGGATACCGTCATACCCAGAAGAGA	Control-SB300Wt-WISH2	113604	114517	75223	98415	143109	120562	86974	137676	293661	157909	208888	83270	79913	57785	96572	44131	83297	70816	72362	24854	12748	52833
AACCACCTTCCGAAACGGTTTCTTATCATCCGAGTCCCAC	ΔnagZ-WISH61	13117	16496	53555	66099	44739	46677	53056	30750	43252	48682	11926	52859	89430	17891	9009	53020	14145	9686	28693		AACCACCTTCCGAAACGGTTTCTTATCATCCGAGTCCCAC	ΔnagZ-WISH61	130814	132948	74768	88650	159048	119424	87270	110911	248257	122651	143065	65239	66644	37649	73195	46117	109250	32272	46973	18166	12511	24109
CCGAGACGTTTTACGTCGATTGAGGAACGGGTATGGATTT	ΔxylB-WISH31	10084	12869	48386	55228	148639	130895	54197	25734	25935	42237	30771	27861	77352	52978	11088	45989	48503	16730	46616		CCGAGACGTTTTACGTCGATTGAGGAACGGGTATGGATTT	ΔxylB-WISH31	88382	90716	68697	87608	116138	94260	83760	114145	222143	107170	212518	75578	69802	46171	82873	38129	35898	60138	94256	18048	15374	44289
ATGGAATCCAAAGCCCGGTTTGGGTTTGAATCCTTGTTGG	ΔmanA-WISH32	7546	10034	11358	16290	136597	113689	5432	2044	6819	3105	60	174	1192	654	31	63	33	15	189		ATGGAATCCAAAGCCCGGTTTGGGTTTGAATCCTTGTTGG	ΔmanA-WISH32	87584	81898	6609	5880	12917	16406	3719	5392	21049	8022	3452	322	927	540	434	261	1921	514	867	265	1305	632
GCACTCGTGTACAAGTGCATTCCACCTCTCCACTATCTTG	ΔgudD-WISH33	10059	13814	37497	48337	66785	55679	50041	21110	26035	34169	32100	33147	65006	109875	47535	48046	52057	20214	47235		GCACTCGTGTACAAGTGCATTCCACCTCTCCACTATCTTG	ΔgudD-WISH33	108459	111409	58925	70781	110466	87280	63015	86585	205621	94757	204896	80392	56265	47801	98320	45937	32920	47302	94796	24246	16754	70043
CCCAATAAGTGACACGCCTATGCGTCGTAAGAGAGTGTTC	ΔgarK-WISH34	11603	15059	42658	52730	176422	151152	42530	24070	32274	40340	9692	25690	62026	10526	8796	34692	8317	5855	21721		CCCAATAAGTGACACGCCTATGCGTCGTAAGAGAGTGTTC	ΔgarK-WISH34	124677	125684	72456	87965	133364	106347	79978	103039	218108	114514	127770	79930	61033	34996	60877	41219	32452	25541	38973	14051	13400	21209
GCGAACCCTAATATGGGCTAAACCAGACTACGACCATACG	ΔglpD-WISH62	6488	8781	47141	55941	150658	148354	261767	112480	113362	232502	558483	2163674	1125241	1037683	526695	1001743	893829	853448	762841		GCGAACCCTAATATGGGCTAAACCAGACTACGACCATACG	ΔglpD-WISH62	37257	39494	42410	60112	72148	62950	163062	340816	506924	255815	874116	681160	719166	739974	285160	637193	300895	951276	498747	327901	38228	1014084
CGAACGATATGCACGAGGTAACGAGACAGAGATAAGCACG	ΔaraB-WISH38	11437	14695	41223	51078	195431	163377	50575	23459	23422	34681	13576	28756	49767	33627	18582	26798	14966	7157	18540		CGAACGATATGCACGAGGTAACGAGACAGAGATAAGCACG	ΔaraB-WISH38	114310	120055	60352	79706	104398	93122	68045	84097	186822	95528	103687	51775	56566	41596	52090	32558	29246	28629	32865	14745	11994	22977
CCGTGCTTTTCATGGTCGATTGTAGTAGACGCCCAGTAAC	ΔnagB-WISH63	13246	16765	17548	22630	173733	145517	4646	1115	8354	661	752	3879	4624	1906	2093	177	875	1905	1015		CCGTGCTTTTCATGGTCGATTGTAGTAGACGCCCAGTAAC	ΔnagB-WISH63	126420	127502	4893	3603	21738	11401	1496	1565	16852	9177	1306	926	1263	1024	448	239	759	1872	508	260	983	621
TTGTTAACGTGGGCCAGGATACCGCTACACCATTGCTTTA	ΔpfkB-WISH40	26332	32916	137822	161923	83450	96975	175112	71709	89015	108220	93292	147401	232950	217148	74775	137966	215672	124267	191711		TTGTTAACGTGGGCCAGGATACCGCTACACCATTGCTTTA	ΔpfkB-WISH40	229347	222072	209022	219037	359306	285582	197102	231311	683548	235786	559662	202670	158362	74147	301564	112299	402711	140025	223199	54098	58286	88933
CCCCCTATTCTCCATTCCATACACAGTCAGAAATCCCGAG	ΔchbF-WISH103	8539	10576	38293	39819	226172	197407	37086	17141	10903	30082	1770	11960	20827	6123	608	2756	1198	1408	7121		CCCCCTATTCTCCATTCCATACACAGTCAGAAATCCCGAG	ΔchbF-WISH103	83695	83940	47903	60405	66080	75717	50230	64553	117132	79911	27654	31179	20896	12705	2511	2928	87100	14615	5355	3779	4446	8892
TATGTGGCCCAGTCATGGTAAAGGAATAATGGGATGCCGT	ΔgatD-WISH3	9777	12673	37098	43754	150993	127151	38727	19465	30266	33222	9725	22841	40444	22948	13214	22990	11012	4521	14852		TATGTGGCCCAGTCATGGTAAAGGAATAATGGGATGCCGT	ΔgatD-WISH3	94444	96271	54557	59064	99222	87545	61927	61924	179341	93283	72381	42302	48918	28945	35343	23128	19257	31965	23301	12630	10103	22544
GTAGAATTTCGGGGTGGGAATACATACTGGGCAAACGCTA	ΔnagK-WISH42	8262	10335	34992	43864	124562	117702	31962	19769	20464	35577	6261	13374	33313	10326	17379	31282	5895	2342	12796		GTAGAATTTCGGGGTGGGAATACATACTGGGCAAACGCTA	ΔnagK-WISH42	79043	78709	57149	70677	98290	83533	67498	75315	135655	72954	57954	43430	38504	20910	30137	19928	467892	35598	18144	8729	9038	16524
GCCCTCGTACATATACCCATTGATTACGGAGTTGAGGAGG	Δpgm-WISH46	10569	12957	10598	13025	29540	22313	10	LOD	136	LOD	12	LOD	LOD	155	LOD	LOD	LOD	LOD	LOD		GCCCTCGTACATATACCCATTGATTACGGAGTTGAGGAGG	Δpgm-WISH46	57763	48432	48	74	67	53	44	51	76	46	38	39	44	58	61	26	26	51	27	22	49	59
AGTTCCAACACAGAGGCCATAGGCTTCATACGCACTTTCT	Δpgi-WISH47	10825	13666	19629	34256	106892	85573	6366	4890	LOD	LOD	LOD	LOD	LOD	LOD	LOD	LOD	LOD	LOD	LOD		AGTTCCAACACAGAGGCCATAGGCTTCATACGCACTTTCT	Δpgi-WISH47	114263	115753	17363	21636	33051	29299	9721	LOD	7932	12568	LOD	2138	3076	LOD	LOD	LOD	42891	273	LOD	LOD	362	LOD
CCACATACGCCAGTAAGCAATGACTGAGATACGGATGGTT	Δmak-WISH49	9958	12757	40416	48161	145784	129911	45696	21355	25827	34581	12729	24138	52016	30564	6069	29281	14244	5669	19632		CCACATACGCCAGTAAGCAATGACTGAGATACGGATGGTT	Δmak-WISH49	99093	99875	49376	68193	104324	86435	57714	77492	173690	90399	68539	40854	47329	32651	32695	19840	21471	29947	21340	9571	8340	18851
TTCACGTTCACCGCTACCAAAGTAGATAGCCACGCAGAAT	ΔnanK-WISH50	10312	13125	41732	50718	115591	98487	41718	24002	25032	35737	8782	20547	37687	14548	69555	20400	9545	4015	13216		TTCACGTTCACCGCTACCAAAGTAGATAGCCACGCAGAAT	ΔnanK-WISH50	97699	97866	64703	73041	117656	90065	73672	74874	190260	84149	82204	46497	46741	24733	34747	24339	56678	11772	24713	10781	8482	15449
AGTACATACTCCCACGGCATAAGCATAGTAGCCTGTGTGT	ΔpfkA-WISH51	9340	11793	10702	13793	75881	59733	1559	513	6181	351	167	91	52	420	33	29	42	16	41		AGTACATACTCCCACGGCATAAGCATAGTAGCCTGTGTGT	ΔpfkA-WISH51	98265	98541	1227	752	5714	2910	891	587	2663	1392	185	418	1727	814	196	132	5421	168	170	123	153	394
CAGTCTTCTCGGACTACCAAAGGTCCCATCATCTCGTTAG	ΔglpK-WISH52	7856	10071	29699	37000	108603	89929	27591	16061	21261	19563	22406	54405	41096	37017	21740	20902	44474	23923	26406		CAGTCTTCTCGGACTACCAAAGGTCCCATCATCTCGTTAG	ΔglpK-WISH52	55121	55427	34276	27498	47547	40082	37601	31460	73552	38108	59979	26145	25838	24512	36610	12963	292285	9889	25491	5952	6651	12034
CTGAAGGCACGCATTTGCATAAGGGACGGACACTAAGAAG	ΔtreC-WISH109	11130	14365	41882	52505	116291	105796	44808	23705	29998	39224	9541	21984	40067	10922	49672	25652	8325	4041	14094		CTGAAGGCACGCATTTGCATAAGGGACGGACACTAAGAAG	ΔtreC-WISH109	107275	110133	61792	77076	109627	90811	67521	79387	163421	93323	84343	58034	47475	29939	41262	32771	20420	23311	26932	11170	9770	25241
ACCGAATTTGACAGGGGGAAAGGTTAGAATGATGCCCGAT	ΔfucK-WISH4	10879	13749	51512	61634	166057	148662	46355	27217	27846	46253	9560	21079	41820	15313	11303	23005	11806	4792	15679		ACCGAATTTGACAGGGGGAAAGGTTAGAATGATGCCCGAT	ΔfucK-WISH4	100918	101408	83417	94866	135439	113578	93760	101339	197618	103311	98904	60890	53820	35325	54923	34198	31829	33603	30416	14542	10405	27037
TGCCAAGTCATAGGGAGGATACACAAAGCCCAGGATTAGG	ΔmurQ-WISH5	15693	20135	59111	77166	217772	190974	53242	30076	45144	53752	12345	35657	46131	19164	9673	28533	13256	8240	17694		TGCCAAGTCATAGGGAGGATACACAAAGCCCAGGATTAGG	ΔmurQ-WISH5	140756	139946	82292	117450	171614	137500	85195	116000	234327	112751	88147	62652	61917	28793	36753	32581	55015	23260	26868	13561	7902	21996
ATGCGTTCATAGCGCACCAAATAGTGCTCCCATAAGGTCC	ΔkdgK-WISH6	9327	12411	36196	45523	140286	128695	35828	20003	11158	31411	5446	16590	21708	10715	2777	11751	5689	4877	12604		ATGCGTTCATAGCGCACCAAATAGTGCTCCCATAAGGTCC	ΔkdgK-WISH6	92315	97148	60068	72594	89331	84735	65180	73985	120546	79269	55396	34135	31182	29894	11570	18539	24430	57088	16776	9131	7991	17085
AAGTATTCGATCCCGCCCTTTGGCGATTTAGATGGGATGA	ΔgntK-WISH7	8192	10387	37674	41625	14568	22545	31312	16348	22273	28790	6390	12617	16971	13413	2311	5273	6715	2787	8511		AAGTATTCGATCCCGCCCTTTGGCGATTTAGATGGGATGA	ΔgntK-WISH7	75981	74785	66483	51921	83915	80745	69291	57120	97400	62334	48558	30964	19186	11376	8467	9482	12498	7028	13503	5563	1554	7016
CAGAAAACTACCCTGGGGATAGTCGTAGGGTGATGTCTGA	Δglk-WISH9	11916	15292	45147	57457	284628	242201	44702	22245	44809	36677	19179	28226	57258	41028	9859	28389	35271	11923	28409		CAGAAAACTACCCTGGGGATAGTCGTAGGGTGATGTCTGA	Δglk-WISH9	117806	117088	60998	63400	110908	100228	64067	59311	163121	84097	87279	34827	33960	20722	37431	20061	22955	30153	32310	9197	6533	19387
CAAAAGAAGCTCGCCAGGATAACAACCTCAATACGCCCAT	ΔglpA-WISH10	8791	11094	36906	46516	66362	60752	38589	25229	22947	41936	8186	23435	46282	37917	7401	27322	8186	5442	14595		CAAAAGAAGCTCGCCAGGATAACAACCTCAATACGCCCAT	ΔglpA-WISH10	87018	87832	52267	55160	99476	89112	63736	82463	171707	86866	50822	25045	37281	19715	15302	7523	14697	22371	12011	3360	15345	11523
GCGAAGTCAGTTTCTCGGTTAGCCTTCTTAGTATGGGTGC	Control-ΔdcuABC-WISH26	14337	18371	36043	40774	12191	9663	11085	6401	13710	7760	684	1529	2419	840	151	818	901	139	1172		GCGAAGTCAGTTTCTCGGTTAGCCTTCTTAGTATGGGTGC	Control-ΔdcuABC-WISH26	132339	130784	30775	22076	59391	51496	25019	14781	32739	17986	11321	16522	10124	2163	7917	5833	15137	2735	8420	1405	2039	2167
GGTCGATAGGGAATTCGCAAAGGGACTAATAATCGCTGGA	Control-Δhyb-WISH27	20365	25595	29040	39612	48290	4894	2733	892	42098	1254	2246	2495	3970	4027	1053	1443	4322	2657	2067		GGTCGATAGGGAATTCGCAAAGGGACTAATAATCGCTGGA	Control-Δhyb-WISH27	181093	174698	9968	11477	22518	19740	2649	2789	14681	4822	2643	3002	3976	2002	1717	1124	35257	1608	1331	699	3069	1334
CATCTGTCGAGCATCAGGATAAAGATGCCAACCTCGCTAA	Control-ΔfrdA-WISH28	13269	17161	22386	28548	10574	3303	3838	1610	7953	1557	989	291	907	17455	62	195	17538	34	285		CATCTGTCGAGCATCAGGATAAAGATGCCAACCTCGCTAA	Control-ΔfrdA-WISH28	122686	125656	11152	6068	24481	19173	5137	2919	7788	5216	901	17578	2158	715	583	6428	4612	1523	399	979	542	765
GATGCAGGAACCATTCCGAAATGACCTGCTCTACCTAACC	SES-SB300Wt-WISH113	13721	18906	62041	79728	121650	109848	56435	30065	35158	57614	23211	41098	68679	34842	11254	35541	41240	22299	44790		GATGCAGGAACCATTCCGAAATGACCTGCTCTACCTAACC	SES-SB300Wt-WISH113	136382	143206	90079	92727	164853	135228	97532	97360	198671	106554	95908	62026	43217	29408	41632	27650	22930	29853	38645	15425	16441	26287
GTTTAAGGGACGGAACGGTAAGGTATGCTCTGACGGAAAG	SES-SB300Wt-WISH115	14086	17413	57541	70171	173686	157454	58613	31566	38775	55693	12704	27492	66848	37377	46411	47148	12570	8702	25455		GTTTAAGGGACGGAACGGTAAGGTATGCTCTGACGGAAAG	SES-SB300Wt-WISH115	136633	140311	82338	102533	148858	120238	94544	123453	239883	116208	102268	70647	64249	36350	48978	40834	50672	26540	33113	21198	14251	31950
GCGATTCAGATAGGCTGGTAACACAGACACATAGTAGGCG	SES-SB300Wt-WISH182	12500	15581	48640	60739	184355	158808	50939	27953	40511	46960	18038	28776	59465	22551	57406	48990	16903	5900	26000		GCGATTCAGATAGGCTGGTAACACAGACACATAGTAGGCG	SES-SB300Wt-WISH182	118549	121953	65504	94203	128677	109701	76305	103823	209700	112250	105772	56105	55861	36774	53101	35007	67433	45257	38644	13329	15688	23115
TTGCTGGAACTCCTTCCGTAAGGTCCGTCGTGTATTGATT	SES-SB300Wt-WISH194	12098	15069	54570	66234	164295	153686	55307	31452	39425	55783	9989	25635	46031	12132	7129	59712	9298	5195	17123		TTGCTGGAACTCCTTCCGTAAGGTCCGTCGTGTATTGATT	SES-SB300Wt-WISH194	119411	119828	76104	95908	146346	121622	93855	111345	222159	124280	107696	84261	60687	34225	48320	39485	73451	25509	33132	13848	15254	24248
CTCGAGTCCAAGAAGACCTATCAGAGTGCCATTACCGTTC	SES-SB300Wt-WISH205	16486	21783	78281	98691	196547	190989	75390	42910	35328	82376	13273	32996	72596	64867	10902	52296	19712	7210	27719		CTCGAGTCCAAGAAGACCTATCAGAGTGCCATTACCGTTC	SES-SB300Wt-WISH205	158585	159633	114809	139124	228595	181083	134393	146393	308971	158723	142460	74631	82744	39620	66377	38934	147239	47642	41245	15792	16927	23534
ACCATACATCAGGCACCGATACCAGCAGTCCATTTCTACC	SES-SB300Wt-WISH206	15966	20450	72080	87238	196106	186647	70363	38594	38232	70488	18454	30907	62945	23060	12898	35866	20634	5771	24339		ACCATACATCAGGCACCGATACCAGCAGTCCATTTCTACC	SES-SB300Wt-WISH206	152598	156405	111955	125454	198333	157454	128828	134741	268700	148419	156082	67900	72061	40675	80325	36701	28846	38680	50214	16087	22871	27732
TATGCTTGCCATGCCTGGATAGGAGGCGTTACACATTCTG	SES-SB300Wt-WISH207	14667	19082	59645	73866	166512	159148	60184	33966	39272	61156	13200	30373	66137	14632	8344	39613	10690	5691	23013		TATGCTTGCCATGCCTGGATAGGAGGCGTTACACATTCTG	SES-SB300Wt-WISH207	149607	153978	88944	109941	168364	141773	101711	128446	254422	149708	120050	125121	75859	41633	58859	58789	160311	30880	37289	20772	14492	24255
CTATGCTCCTTATCGCCGTATGACCTTCTTTCTCCGACTG	TS-SB300Wt-WISH208	18272	22927	82381	100870	167926	170875	80916	45555	39004	87275	14764	36428	69538	18439	18682	37355	12273	8063	23617		CTATGCTCCTTATCGCCGTATGACCTTCTTTCTCCGACTG	TS-SB300Wt-WISH208	177922	179837	131846	136780	224582	190384	148955	158600	318259	182959	160165	124089	86880	45427	70117	63733	42061	48773	48509	22141	25773	35522
ATCAAGAACCGCTGGACGATAGATGGTAGGCGATTGTAGC	TS-SB300Wt-WISH209	11012	14399	41254	52657	83843	76651	45502	25176	33407	38566	10860	30608	54671	43532	12260	59220	11968	5075	20700		ATCAAGAACCGCTGGACGATAGATGGTAGGCGATTGTAGC	TS-SB300Wt-WISH209	109701	113306	56598	72134	109317	89216	63231	91240	189210	90504	77533	60561	49324	32427	33115	37604	108082	17217	24371	14813	6072	21825
CTTTACGCCATGCCTTCGATACTGCGTGGATAAGATAGGC	TS-SB300Wt-WISH210	3753	5019	16133	20192	9399	12187	15893	9901	11484	15163	4039	15359	15252	10738	4073	8144	3784	5185	5540		CTTTACGCCATGCCTTCGATACTGCGTGGATAAGATAGGC	TS-SB300Wt-WISH210	36608	37128	21724	30538	43036	35929	25751	38532	68477	32701	33576	26592	18519	9448	13506	17669	8496	7908	11355	7759	1698	6899
CGCAGACGTCAATAACGCAATGAAACGAGTAATGGAAGCC	TS-SB300Wt-WISH212	1380	1839	6444	7772	7375	7751	7512	3770	4563	5692	2247	2528	5141	82021	389	3025	5713	596	2215		CGCAGACGTCAATAACGCAATGAAACGAGTAATGGAAGCC	TS-SB300Wt-WISH212	13257	13590	9845	9664	18658	14862	11650	11535	26625	13537	17669	7515	6583	3545	7736	7942	3145	1439	6577	2703	282	2050
ACTATGGCATCGGTAGGGTATCGGGCTTAGTTTATTCGCA	TS-SB300Wt-WISH213	334	438	1601	1615	1018	967	1867	754	825	1314	413	995	1126	199	87	639	257	112	434		ACTATGGCATCGGTAGGGTATCGGGCTTAGTTTATTCGCA	TS-SB300Wt-WISH213	3487	3527	2138	1635	3992	3490	2750	2418	7625	2960	3242	941	1713	875	1915	441	3423	321	937	170	LOD	435
	Sum(7 Wild types)	99524	128284	432798	536667	1203151	1116580	427231	236506	266701	430070	108869	217277	442701	209461	154344	319166	131047	60768	188439			Sum(7 Wild types)	971765	995314	629733	759890	1184026	967099	727168	845561	1702506	916142	830236	540691	454678	258685	397592	277400	550882	244361	272282	116451	115924	181121
	SES-SB300Wt-WISH113	0.137866	0.147376	0.143349	0.148561	0.10111	0.098379	0.132095	0.127122	0.131826	0.133964	0.213201	0.18915	0.155136	0.166341	0.072915	0.111356	0.314696	0.366953	0.23769			SES-SB300Wt-WISH113	0.140345	0.14388	0.143043	0.122027	0.139231	0.139828	0.134126	0.115142	0.116693	0.116307	0.115519	0.114716	0.0950497	0.113683	0.10471	0.0996756	0.0416242	0.122168	0.14193	0.132459	0.141826	0.145135
	SES-SB300Wt-WISH115	0.141534	0.135738	0.132951	0.130753	0.144359	0.141015	0.137193	0.133468	0.145388	0.129498	0.116691	0.12653	0.151	0.178444	0.300698	0.147723	0.0959198	0.1432	0.135084			SES-SB300Wt-WISH115	0.140603	0.140972	0.130751	0.134931	0.125722	0.124329	0.130017	0.146001	0.1409	0.126845	0.123179	0.130661	0.141307	0.140518	0.123187	0.147203	0.0919834	0.10861	0.121613	0.182034	0.122934	0.176401
	SES-SB300Wt-WISH182	0.125598	0.121457	0.112385	0.113178	0.153227	0.142227	0.119231	0.118192	0.151897	0.109192	0.165685	0.132439	0.134323	0.107662	0.371935	0.153494	0.128984	0.0970906	0.137976			SES-SB300Wt-WISH182	0.121993	0.122527	0.104019	0.123969	0.108678	0.113433	0.104934	0.122786	0.123171	0.122525	0.1274	0.103765	0.122858	0.142157	0.133557	0.126197	0.122409	0.185205	0.141926	0.11446	0.13533	0.127622
	SES-SB300Wt-WISH194	0.121559	0.117466	0.126087	0.123417	0.136554	0.13764	0.129455	0.132986	0.147825	0.129707	0.0917525	0.117983	0.103978	0.0579201	0.046189	0.187088	0.0709516	0.0854891	0.0908676			SES-SB300Wt-WISH194	0.122881	0.120392	0.120851	0.126213	0.1236	0.12576	0.129069	0.131682	0.130489	0.135656	0.129717	0.155839	0.133472	0.132304	0.121532	0.14234	0.133333	0.104391	0.121683	0.118917	0.131586	0.133877
	SES-SB300Wt-WISH205	0.165648	0.169803	0.180872	0.183896	0.16336	0.171048	0.176462	0.181433	0.132463	0.191541	0.121917	0.151861	0.163984	0.309685	0.0706344	0.163852	0.150419	0.118648	0.147098			SES-SB300Wt-WISH205	0.163193	0.160385	0.182314	0.183084	0.193066	0.187243	0.184817	0.173131	0.18148	0.173252	0.17159	0.138029	0.181984	0.153159	0.166948	0.140353	0.267279	0.194966	0.151479	0.135611	0.146018	0.129935
	SES-SB300Wt-WISH206	0.160424	0.159412	0.166544	0.162555	0.162994	0.16716	0.164695	0.163184	0.143352	0.163899	0.169506	0.142247	0.142184	0.110092	0.0835666	0.112374	0.157455	0.0949677	0.129161			SES-SB300Wt-WISH206	0.157032	0.157141	0.177782	0.165095	0.167507	0.162811	0.177164	0.159351	0.157826	0.162004	0.187997	0.12558	0.158488	0.157238	0.202029	0.132304	0.0523633	0.15829	0.184419	0.138144	0.197293	0.153113
	SES-SB300Wt-WISH207	0.147371	0.148748	0.137813	0.137638	0.138397	0.142532	0.14087	0.143616	0.147251	0.1422	0.121247	0.139789	0.149394	0.0698555	0.0540611	0.124114	0.0815738	0.0936513	0.122124			SES-SB300Wt-WISH207	0.153954	0.154703	0.141241	0.14468	0.142196	0.146596	0.139873	0.151906	0.14944	0.163411	0.144597	0.231409	0.166841	0.160941	0.148039	0.211929	0.291008	0.12637	0.13695	0.178375	0.125013	0.133916
		Inoculum1	Inoculum2	d1AZ905	d1AZ906	d1AZ907	d1AZ908	d2AZ905	d2AZ906	d2AZ907	d2AZ908	d3AZ905	d3AZ906	d3AZ908	d4AZ905	d4AZ906	d4AZ908	ccAZ905	ccAZ906	ccAZ908				Inoculum1	Inoculum2	d1AZ780	d1AZ781	d1AZ782	d1AZ783	d2AZ780	d2AZ781	d2AZ782	d2AZ783	d3AZ780	d3AZ781	d3AZ782	d3AZ783	d4AZ780	d4AZ781	d4AZ782	d4AZ783	ccAZ780	ccAZ781	ccAZ782	ccAZ783
	SES	0.997075	0.996	0.994089	0.993759	0.994784	0.993594	0.995617	0.994857	0.999342	0.992373	0.981769	0.994462	0.995637	0.926402	0.829688	0.991401	0.935832	0.915321	0.979608			SES	0.997125	0.997119	0.991198	0.99435	0.991318	0.993178	0.991472	0.995351	0.994728	0.994377	0.992333	0.982405	0.990475	0.997025	0.988751	0.988016	0.896191	0.9857	0.995254	0.992374	0.993536	0.996886
calculation of the individual fitness compared to the inoculum	WISH	d1AZ905	d1AZ906	d1AZ907	d1AZ908	d2AZ905	d2AZ906	d2AZ907	d2AZ908	d3AZ905	d3AZ906	d3AZ908	d4AZ905	d4AZ906	d4AZ908	ccAZ905	ccAZ906	ccAZ908				calculation of the individual fitness compared to the inoculum	WISH	d1AZ780	d1AZ781	d1AZ782	d1AZ783	d2AZ780	d2AZ781	d2AZ782	d2AZ783	d3AZ780	d3AZ781	d3AZ782	d3AZ783	d4AZ780	d4AZ781	d4AZ782	d4AZ783	ccAZ780	ccAZ781	ccAZ782	ccAZ783
	ΔfruK-WISH55	2.5725	3.17548	1.00904	2.64586	0.733871	0.511844	0.21431	1.78061	0.00175824	0.0248107	0.0541148	0.0184615	0.000976801	0.00175824	0.00107448	#VALUE!	0.00859585					ΔfruK-WISH55	0.505019	0.479073	0.777684	0.715861	0.351553	0.272578	0.132679	0.184196	0.0212991	0.00314801	0.00489691	0.00172391	0.00133666	0.000924416	0.00344782	0.000974385	0.00209868	0.00122423	0.00153653	0.00147407
	ΔsrlD-WISH12	3.89259	4.68525	7.21475	8.006	3.39527	1.93239	1.4458	3.77212	1.05653	1.54488	3.31623	1.57805	0.353282	1.85681	1.58186	0.627594	1.79266					ΔsrlD-WISH12	0.739604	0.9245	1.34683	1.15053	0.817099	0.997969	1.6888	1.0026	0.852496	0.558717	0.41741	0.264519	0.329472	0.265809	2.34876	0.181515	0.321505	0.131031	0.140191	0.194319
	ΔidnD-WISH13	3.35697	4.24859	2.49476	2.56225	2.94883	1.8053	1.71444	3.13165	0.682514	1.89061	2.861	0.619057	0.516821	2.11775	0.607675	0.398066	1.14494					ΔidnD-WISH13	0.624743	0.771504	1.03619	0.878075	0.655261	0.802958	1.63774	0.81142	0.900048	0.518124	0.528388	0.223003	0.376661	0.351642	0.484785	0.18644	0.304069	0.141214	0.0886395	0.159904
	ΔglxK-WISH102	3.55649	4.45549	10.4223	9.33784	3.45505	1.71768	2.51268	3.12423	1.6421	1.66846	3.64528	2.912	0.864675	2.25878	2.26921	0.742992	2.4376					ΔglxK-WISH102	0.706507	0.778225	1.28408	1.06311	0.774267	0.789498	1.59226	0.828536	0.89064	0.576441	0.383916	0.221924	0.368191	0.295022	0.367823	1.11236	0.35757	0.13132	0.0723702	0.402175
	ΔdgoK-WISH15	2.59823	3.31848	3.48266	3.49153	2.16135	1.17271	1.4189	1.84111	0.389661	1.04205	1.42858	0.31949	0.159931	0.821856	0.372081	0.143097	0.60844					ΔdgoK-WISH15	0.339681	0.503615	0.639088	0.550718	0.298692	0.487219	0.538258	0.388085	0.320426	0.248918	0.200531	0.122289	0.205371	0.128601	0.533926	0.0421093	0.134009	0.0606838	0.0228286	0.060236
	ΔuxaC-WISH16	3.34063	4.30258	10.3425	9.82529	4.34457	2.13201	1.9025	3.03008	0.725575	0.184094	1.48203	0.899374	0.670569	0.977796	0.414413	0.104057	0.48153					ΔuxaC-WISH16	0.586424	0.841611	1.04304	0.850407	0.650523	0.953352	1.67156	0.948422	0.59091	0.441778	0.490152	0.217941	0.210633	0.265493	1.97133	0.216519	0.171454	0.117227	0.122358	0.14459
	ΔgalK-WISH17	3.88105	4.60222	14.0553	13.7604	4.41791	2.27292	3.12415	4.80581	0.805336	1.44273	4.93477	0.670346	0.285703	2.07639	0.469528	0.284512	2.29198					ΔgalK-WISH17	0.764416	0.89251	1.40799	1.07058	0.882762	1.19366	2.13793	1.29484	2.04659	0.892108	0.64002	0.480801	0.626336	0.249068	0.2305	0.258023	0.591541	0.201774	0.0788307	0.24839
	Δpgl-WISH19	2.88316	4.08837	9.78732	8.9411	2.10075	1.54687	0.795893	2.37842	0.0604116	0.150525	0.291791	0.194802	0.585873	0.0836962	0.0152175	0.0224595	0.0747124					Δpgl-WISH19	0.570111	0.667756	1.21476	0.898527	0.668517	0.65828	1.20111	0.678564	0.144569	0.193174	0.190108	0.0308703	0.0149962	0.051313	0.139419	0.0200091	0.0249585	0.0320336	0.0142771	0.0227376
	ΔrhaB-WISH60	3.60225	4.52599	1.92365	2.45388	3.24116	1.80399	2.21531	3.23202	0.479642	1.20931	2.64112	0.406703	0.304219	1.23174	0.412797	0.15151	0.910258					ΔrhaB-WISH60	0.628009	0.909333	1.13067	0.975817	0.732728	1.04443	1.5572	0.877394	0.674087	0.485456	0.447859	0.224888	0.282932	0.219776	0.181984	0.176357	0.18589	0.0865604	0.0713281	0.143213
	ΔmalQ-WISH21	4.1784	5.28934	15.0582	13.4616	13.1054	6.40663	8.02117	9.47588	4.75756	28.2716	28.6416	6.75854	2.87896	20.311	7.84692	5.63921	10.0338					ΔmalQ-WISH21	0.567977	0.442835	0.638074	0.865691	1.05808	1.3697	2.91642	2.68067	8.29988	1.35919	2.55525	3.09424	2.29389	1.43254	1.59227	1.1287	2.37777	0.531532	0.262684	2.78146
	Control-SB300Wt-WISH2	4.06311	4.86306	2.42295	2.87178	5.08011	2.55561	2.57498	3.90444	1.0422	2.5429	6.36575	1.53987	1.64341	6.86549	1.15727	0.726776	3.11699					Control-SB300Wt-WISH2	0.659501	0.862832	1.25468	1.057	0.762525	1.20704	2.57461	1.38443	1.83138	0.730051	0.700619	0.506617	0.846673	0.386909	0.730288	0.620863	0.634418	0.217902	0.111765	0.463202
	ΔnagZ-WISH61	3.61699	4.46419	3.02158	3.15247	3.58329	2.07679	2.92115	3.28788	0.805457	3.56999	6.03991	1.20832	0.608449	3.58086	0.955324	0.654172	1.93787					ΔnagZ-WISH61	0.566935	0.672197	1.206	0.905544	0.661733	0.840993	1.88243	0.930013	1.0848	0.494681	0.505334	0.285477	0.555008	0.349686	0.828398	0.244705	0.356177	0.137745	0.0948658	0.182809
	ΔxylB-WISH31	4.21609	4.81227	12.9516	11.4055	4.72243	2.24232	2.25984	3.6803	2.68122	2.42766	6.74003	4.61622	0.966148	4.00723	4.22629	1.45776	4.06187					ΔxylB-WISH31	0.767144	0.978325	1.29692	1.05261	0.935354	1.27467	2.48069	1.19677	2.3732	0.843985	0.779484	0.515595	0.925449	0.425789	0.400875	0.671565	1.05256	0.201543	0.171683	0.494578
	ΔmanA-WISH32	1.29215	1.85324	15.54	12.9339	0.617975	0.232537	0.775768	0.353242	0.00682594	0.0197952	0.135609	0.0744027	0.00352673	0.00716724	0.00375427	0.00170648	0.0215017					ΔmanA-WISH32	0.0779906	0.0693879	0.152429	0.193602	0.0438867	0.0636292	0.248392	0.0946649	0.0407359	0.00379981	0.0109392	0.00637236	0.00512149	0.00307997	0.0226691	0.00606554	0.0102312	0.00312718	0.0153999	0.00745802
	ΔgudD-WISH33	3.14137	4.04951	5.59502	4.6646	4.19227	1.76853	2.18113	2.86256	2.68923	2.77694	5.44599	9.20496	3.98232	4.02513	4.36116	1.69346	3.95719					ΔgudD-WISH33	0.536003	0.64385	1.00484	0.793931	0.573208	0.787609	1.8704	0.861944	1.86381	0.731275	0.511807	0.434815	0.894355	0.41786	0.299452	0.430276	0.862299	0.220551	0.152401	0.637137
	ΔgarK-WISH34	3.19991	3.95544	13.234	11.3384	3.19031	1.80557	2.42097	3.02603	0.727027	1.92709	4.65276	0.789588	0.659815	2.60236	0.623884	0.439202	1.62936					ΔgarK-WISH34	0.578812	0.702705	1.06537	0.849549	0.638901	0.823123	1.74235	0.914791	1.02069	0.638518	0.48756	0.279564	0.486314	0.329277	0.259242	0.204033	0.311334	0.112246	0.107045	0.169427
	ΔglpD-WISH62	6.17473	7.3274	19.7338	19.4321	34.2874	14.7331	14.8486	30.4541	73.1525	283.407	147.389	135.92	68.9888	131.213	117.078	111.788	99.9202					ΔglpD-WISH62	1.10513	1.56642	1.88005	1.64037	4.24912	8.88108	13.2096	6.6661	22.778	17.7499	18.7402	19.2825	7.43078	16.6042	7.84081	24.7886	12.9965	8.54454	0.996156	26.4253
	ΔaraB-WISH38	3.15498	3.90923	14.9572	12.504	3.87073	1.79542	1.79259	2.65429	1.03903	2.20083	3.80889	2.57363	1.42216	2.05097	1.14542	0.547758	1.41895					ΔaraB-WISH38	0.515026	0.680187	0.890901	0.794675	0.580675	0.717658	1.59428	0.815207	0.884833	0.441832	0.482717	0.354968	0.44452	0.27784	0.249577	0.244311	0.28046	0.125829	0.102353	0.196079
	ΔnagB-WISH63	1.16944	1.50811	11.578	9.69758	0.30962	0.0743061	0.556729	0.0440505	0.050115	0.258505	0.308154	0.12702	0.139482	0.0117957	0.058312	0.126953	0.0676419					ΔnagB-WISH63	0.0385394	0.0283788	0.171218	0.0897992	0.0117831	0.0123266	0.132734	0.072282	0.0102866	0.00729358	0.00994794	0.00806547	0.00352864	0.00188247	0.00597821	0.0147447	0.00400123	0.00204787	0.00774254	0.00489127
	ΔpfkB-WISH40	4.65238	5.46594	2.81697	3.27353	5.91115	2.42064	3.00483	3.65312	3.1492	4.97573	7.86356	7.33014	2.52414	4.65724	7.28031	4.19481	6.47148					ΔpfkB-WISH40	0.926066	0.970438	1.5919	1.26526	0.873255	1.02482	3.02844	1.04464	2.47957	0.897924	0.701619	0.328506	1.33607	0.497538	1.7842	0.620377	0.988877	0.23968	0.258235	0.394015
	ΔchbF-WISH103	4.00659	4.16626	23.6643	20.6547	3.8803	1.79346	1.14078	3.14748	0.185195	1.25137	2.17913	0.640649	0.063615	0.28836	0.125347	0.147319	0.745069					ΔchbF-WISH103	0.571515	0.720673	0.78838	0.903356	0.599278	0.770161	1.39746	0.953393	0.329931	0.371987	0.249304	0.151579	0.0299579	0.034933	1.03916	0.174367	0.0638888	0.0450861	0.0530438	0.106088
	ΔgatD-WISH3	3.30494	3.89791	13.4515	11.3275	3.45007	1.73408	2.6963	2.95964	0.86637	2.03483	3.60303	2.04437	1.17719	2.04811	0.981024	0.402762	1.32312					ΔgatD-WISH3	0.572131	0.619395	1.04053	0.918071	0.649419	0.649388	1.88072	0.978245	0.759049	0.443615	0.512996	0.303542	0.370637	0.24254	0.201945	0.335212	0.244354	0.132449	0.105949	0.236416
	ΔnagK-WISH42	3.76319	4.71732	13.3959	12.6582	3.43733	2.12604	2.20079	3.8261	0.673334	1.4383	3.58262	1.1105	1.86901	3.3642	0.633973	0.251869	1.37614					ΔnagK-WISH42	0.724542	0.896052	1.24613	1.05904	0.855748	0.954853	1.71985	0.92492	0.734748	0.550611	0.488159	0.2651	0.382081	0.25265	5.93199	0.451316	0.230032	0.110667	0.114585	0.209493
	Δpgm-WISH46	0.900961	1.10729	2.51126	1.89688	0.000850123	LOD	0.0115617	LOD	0.00102015	LOD	LOD	0.0131769	LOD	LOD	LOD	LOD	LOD					Δpgm-WISH46	0.000903997	0.00139366	0.00126183	0.000998164	0.000828664	0.000960497	0.00143133	0.000866331	0.000715665	0.000734498	0.000828664	0.00109233	0.00114883	0.000489665	0.000489665	0.000960497	0.000508499	0.000414332	0.000922831	0.00111116
	Δpgi-WISH47	1.60296	2.79744	8.72908	6.98812	0.519864	0.39933	LOD	LOD	LOD	LOD	LOD	LOD	LOD	LOD	LOD	LOD	LOD					Δpgi-WISH47	0.150972	0.188126	0.28738	0.254756	0.0845246	LOD	0.0689691	0.109279	LOD	0.01859	0.026746	LOD	LOD	LOD	0.372939	0.00237375	LOD	LOD	0.00314761	LOD
	Δmak-WISH49	3.55853	4.24046	12.8359	11.4383	4.02342	1.88026	2.274	3.04477	1.12076	2.12529	4.57988	2.69109	0.534361	2.57812	1.25415	0.499142	1.72855					Δmak-WISH49	0.496321	0.685467	1.04865	0.868833	0.580133	0.778939	1.74591	0.908679	0.688945	0.410659	0.475745	0.328204	0.328646	0.199429	0.215824	0.301023	0.214507	0.0962064	0.0838326	0.189488
	ΔnanK-WISH50	3.56121	4.32803	9.86398	8.4044	3.56001	2.04821	2.13611	3.04962	0.749413	1.75338	3.21603	1.24146	5.93549	1.74084	0.814524	0.342621	1.12779					ΔnanK-WISH50	0.661703	0.746974	1.20324	0.921075	0.753427	0.76572	1.94575	0.860573	0.840682	0.475515	0.47801	0.252939	0.35535	0.24891	0.579633	0.12039	0.252734	0.110255	0.0867435	0.157994
	ΔpfkA-WISH51	1.01282	1.30535	7.18128	5.65305	0.147542	0.0485497	0.584962	0.0332182	0.0158047	0.00861212	0.00492121	0.0397483	0.00312308	0.00274452	0.00397483	0.00151422	0.00388019					ΔpfkA-WISH51	0.0124691	0.00764204	0.0580673	0.0295723	0.0090546	0.00596527	0.0270622	0.0141459	0.00188002	0.00424784	0.0175503	0.00827211	0.00199181	0.00134142	0.0550898	0.00170727	0.00172759	0.00124996	0.00155483	0.00400394
	ΔglpK-WISH52	3.31333	4.12785	12.1161	10.0328	3.07815	1.79182	2.37195	2.18252	2.49969	6.06962	4.58482	4.12975	2.42539	2.3319	4.96168	2.66894	2.94595					ΔglpK-WISH52	0.620111	0.497485	0.860206	0.725151	0.680266	0.569165	1.33068	0.689438	1.08512	0.473007	0.467453	0.443463	0.662337	0.234523	5.28793	0.178909	0.461175	0.107682	0.120328	0.217715
	ΔtreC-WISH109	3.28551	4.11885	9.12265	8.29935	3.51504	1.85958	2.35325	3.077	0.74846	1.72457	3.14313	0.856795	3.89661	2.01232	0.653069	0.317003	1.10563					ΔtreC-WISH109	0.568443	0.709045	1.00849	0.835397	0.621145	0.730304	1.50336	0.858506	0.775896	0.533872	0.436736	0.275418	0.379581	0.30147	0.18785	0.214445	0.247755	0.102756	0.0898771	0.232199
	ΔfucK-WISH4	4.18321	5.0052	13.4852	12.0726	3.76441	2.21025	2.26133	3.75613	0.776352	1.71179	3.39613	1.24354	0.917898	1.8682	0.958746	0.389151	1.27327					ΔfucK-WISH4	0.82458	0.937754	1.33882	1.12272	0.926821	1.00174	1.95346	1.02123	0.97767	0.6019	0.532013	0.349189	0.542916	0.338048	0.314631	0.332167	0.300663	0.143748	0.102854	0.267262
	ΔmurQ-WISH5	3.29971	4.30758	12.1565	10.6606	2.97209	1.67891	2.52004	3.00056	0.689126	1.99045	2.57514	1.06978	0.539969	1.59278	0.73998	0.459975	0.987719					ΔmurQ-WISH5	0.58633	0.836831	1.22275	0.979687	0.607014	0.826499	1.66958	0.80335	0.628047	0.446395	0.441158	0.20515	0.261865	0.232139	0.391982	0.165727	0.191434	0.096622	0.0563017	0.156721
	ΔkdgK-WISH6	3.33021	4.18833	12.907	11.8406	3.29635	1.84037	1.02659	2.88996	0.501058	1.52636	1.99724	0.985831	0.255497	1.08115	0.523415	0.448707	1.15963					ΔkdgK-WISH6	0.634087	0.766313	0.942992	0.894475	0.68805	0.780997	1.2725	0.836776	0.584769	0.360334	0.329162	0.315566	0.122135	0.1957	0.257887	0.60263	0.17709	0.0963882	0.0843542	0.180352
	ΔgntK-WISH7	4.05555	4.48087	1.56822	2.42693	3.37069	1.75984	2.39765	3.0992	0.687873	1.3582	1.8269	1.44389	0.248775	0.56763	0.722859	0.300016	0.916196					ΔgntK-WISH7	0.881936	0.688763	1.11318	1.07113	0.919186	0.757731	1.29207	0.826897	0.644151	0.410756	0.254514	0.150909	0.11232	0.125784	0.165793	0.0932306	0.179125	0.0737965	0.0206147	0.0930714
	Δglk-WISH9	3.31866	4.22354	20.9224	17.8037	3.28595	1.63518	3.29381	2.69605	1.40981	2.07483	4.20891	3.01588	0.724713	2.08681	2.59269	0.876433	2.08828					Δglk-WISH9	0.519366	0.539818	0.944324	0.853389	0.545497	0.505002	1.38889	0.716042	0.743135	0.296534	0.289152	0.176437	0.318705	0.170809	0.19545	0.256737	0.275103	0.0783077	0.0556251	0.16507
	ΔglpA-WISH10	3.71194	4.6785	6.67458	6.11033	3.88122	2.53749	2.30797	4.21785	0.823334	2.35705	4.65497	3.81363	0.74438	2.748	0.823334	0.547347	1.46794					ΔglpA-WISH10	0.59785	0.630941	1.13784	1.0193	0.729036	0.943243	1.96405	0.993606	0.581321	0.286474	0.426434	0.225508	0.17503	0.0860509	0.16811	0.255888	0.137386	0.0384329	0.175522	0.131804
	Control-ΔdcuABC-WISH26	2.20393	2.49321	0.745445	0.590865	0.677816	0.391403	0.838327	0.474502	0.0418246	0.0934939	0.147915	0.0513636	0.00923322	0.0500183	0.0550936	0.00849945	0.0716644					Control-ΔdcuABC-WISH26	0.233921	0.1678	0.451431	0.391422	0.19017	0.11235	0.248849	0.136712	0.086051	0.125584	0.0769526	0.016441	0.0601772	0.0443367	0.115056	0.0207888	0.0640005	0.0106794	0.0154985	0.0164714
	Control-Δhyb-WISH27	1.26371	1.72376	2.10139	0.212968	0.11893	0.0388164	1.83194	0.0545692	0.0977372	0.108573	0.172759	0.175239	0.0458225	0.0627937	0.188077	0.115622	0.0899478					Control-Δhyb-WISH27	0.0560329	0.0645154	0.12658	0.110964	0.0148908	0.0156777	0.082526	0.0271058	0.014857	0.0168751	0.0223502	0.0112538	0.00965173	0.00631832	0.198189	0.00903901	0.00748192	0.00392927	0.0172517	0.00749878
	Control-ΔfrdA-WISH28	1.47131	1.87631	0.694972	0.217088	0.252251	0.105817	0.522708	0.102333	0.0650016	0.0191259	0.0596122	1.14722	0.00407493	0.0128163	1.15268	0.00223464	0.0187315					Control-ΔfrdA-WISH28	0.0898116	0.0488681	0.197156	0.154408	0.0413704	0.0235079	0.06272	0.0420066	0.00725612	0.141563	0.0173793	0.00575819	0.00469514	0.0517673	0.0371423	0.0122653	0.00321331	0.00788429	0.00436495	0.00616086
	SES-SB300Wt-WISH113	3.80305	4.88724	7.45701	6.73356	3.4594	1.84295	2.15515	3.53168	1.42281	2.51926	4.20995	2.13578	0.689858	2.17863	2.52797	1.3669	2.74558					SES-SB300Wt-WISH113	0.64437	0.663312	1.17926	0.967338	0.697684	0.696453	1.42117	0.762222	0.686067	0.443696	0.309148	0.210367	0.29781	0.197791	0.164027	0.21355	0.276442	0.110341	0.117609	0.188041
	SES-SB300Wt-WISH115	3.65351	4.45544	11.028	9.9974	3.72158	2.00425	2.46198	3.53618	0.806629	1.74558	4.24445	2.37322	2.94682	2.99362	0.798121	0.552525	1.61624					SES-SB300Wt-WISH115	0.594618	0.74046	1.075	0.86832	0.682766	0.891538	1.73236	0.839217	0.738546	0.51019	0.463985	0.262508	0.353703	0.29489	0.365937	0.191663	0.239131	0.153085	0.102916	0.230733
	SES-SB300Wt-WISH182	3.46426	4.32599	13.1302	11.3107	3.628	1.99088	2.8853	3.34461	1.28471	2.0495	4.23525	1.60614	4.0886	3.48919	1.20387	0.420213	1.85179					SES-SB300Wt-WISH182	0.544727	0.783386	1.07007	0.912267	0.634548	0.863386	1.74385	0.933464	0.879594	0.466566	0.464537	0.30581	0.441585	0.291116	0.560769	0.376354	0.321361	0.110843	0.13046	0.192223
	SES-SB300Wt-WISH194	4.01737	4.87606	12.0952	11.3142	4.07163	2.31546	2.90242	4.10667	0.735377	1.88722	3.38874	0.893142	0.524828	4.39592	0.684507	0.382449	1.26057					SES-SB300Wt-WISH194	0.636217	0.801776	1.22343	1.01674	0.784613	0.930826	1.85721	1.03896	0.900321	0.704409	0.507334	0.286116	0.403948	0.330088	0.614039	0.213251	0.276978	0.115767	0.127521	0.202709
	SES-SB300Wt-WISH205	4.09109	5.15775	10.2719	9.98139	3.94	2.24255	1.8463	4.3051	0.693669	1.72442	3.79398	3.39005	0.569756	2.73307	1.03018	0.376806	1.44864					SES-SB300Wt-WISH205	0.721575	0.874394	1.43672	1.13811	0.84466	0.92008	1.94188	0.997574	0.895361	0.469056	0.520046	0.249012	0.417179	0.2447	0.925397	0.29943	0.259225	0.0992527	0.106386	0.147911
	SES-SB300Wt-WISH206	3.9587	4.79119	10.7703	10.2508	3.8644	2.11962	2.09974	3.87127	1.01351	1.69744	3.457	1.26648	0.70837	1.96979	1.13324	0.316949	1.33672					SES-SB300Wt-WISH206	0.724621	0.811992	1.2837	1.01911	0.83383	0.872102	1.73914	0.960631	1.01023	0.439478	0.46641	0.263266	0.519898	0.237545	0.186704	0.250354	0.325007	0.104122	0.148031	0.179493
	SES-SB300Wt-WISH207	3.53462	4.37737	9.86767	9.43127	3.56656	2.01286	2.3273	3.62417	0.782245	1.79993	3.91935	0.867107	0.494474	2.34751	0.6335	0.337254	1.36377					SES-SB300Wt-WISH207	0.585958	0.724285	1.10917	0.933992	0.670066	0.846195	1.67612	0.986267	0.790882	0.82429	0.499755	0.274276	0.38776	0.387298	1.05612	0.203436	0.245658	0.136845	0.0954724	0.159791
	median (7 SL1344 wild types)	3.80305	4.79119	10.7703	9.9974	3.72158	2.01286	2.3273	3.62417	0.806629	1.79993	3.91935	1.60614	0.689858	2.73307	1.03018	0.382449	1.44864					median (7 SL1344 wild types)	0.636217	0.783386	1.17926	0.967338	0.697684	0.872102	1.73914	0.960631	0.879594	0.469056	0.46641	0.263266	0.403948	0.291116	0.560769	0.21355	0.276442	0.110843	0.117609	0.188041
calculation of the competitive fitness (mutant/wild type)	WISH	d1AZ905	d1AZ906	d1AZ907	d1AZ908	d2AZ905	d2AZ906	d2AZ907	d2AZ908	d3AZ905	d3AZ906	d3AZ908	d4AZ905	d4AZ906	d4AZ908	ccAZ905	ccAZ906	ccAZ908				calculation of the competitive fitness (mutant/wild type)	WISH	d1AZ780	d1AZ781	d1AZ782	d1AZ783	d2AZ780	d2AZ781	d2AZ782	d2AZ783	d3AZ780	d3AZ781	d3AZ782	d3AZ783	d4AZ780	d4AZ781	d4AZ782	d4AZ783	ccAZ780	ccAZ781	ccAZ782	ccAZ783
	ΔfruK-WISH55	0.676432	0.662775	0.0936867	0.264655	0.197193	0.254287	0.0920854	0.491316	0.00217974	0.0137842	0.0138071	0.0114944	0.00141594	0.00064332	0.001043	LOD	0.00593374					ΔfruK-WISH55	0.793783	0.611541	0.65947	0.740032	0.503886	0.312553	0.0762898	0.191745	0.0242147	0.00671138	0.0104992	0.00654817	0.00330898	0.00317542	0.00614839	0.0045628	0.00759172	0.0110447	0.0130648	0.00783909
	ΔsrlD-WISH12	1.02355	0.977889	0.669873	0.800808	0.91232	0.960023	0.621236	1.04083	1.30981	0.8583	0.846119	0.982513	0.512108	0.679385	1.53552	1.64098	1.23748					ΔsrlD-WISH12	1.1625	1.18013	1.1421	1.18938	1.17116	1.14433	0.971052	1.04369	0.969193	1.19115	0.894942	1.00476	0.815631	0.913069	4.18847	0.849987	1.16301	1.18213	1.19201	1.03339
	ΔidnD-WISH13	0.882706	0.88675	0.231633	0.256292	0.79236	0.896882	0.736667	0.864102	0.846132	1.05038	0.729969	0.385432	0.74917	0.774859	0.589872	1.04083	0.790358					ΔidnD-WISH13	0.981965	0.984831	0.87868	0.907723	0.939195	0.920716	0.941694	0.844674	1.02325	1.10461	1.13288	0.847064	0.932452	1.20791	0.864501	0.873053	1.09994	1.274	0.753681	0.850369
	ΔglxK-WISH102	0.935168	0.929933	0.967686	0.934027	0.928383	0.853355	1.07965	0.862054	2.03575	0.926954	0.930074	1.81304	1.25341	0.826462	2.20273	1.94272	1.68268					ΔglxK-WISH102	1.11048	0.993411	1.08889	1.099	1.10977	0.905282	0.915546	0.862491	1.01256	1.22894	0.82313	0.842964	0.911481	1.01342	0.655927	5.20888	1.29347	1.18474	0.615347	2.13876
	ΔdgoK-WISH15	0.683198	0.692622	0.323357	0.349244	0.580761	0.582607	0.609676	0.50801	0.483073	0.578938	0.364495	0.198918	0.231832	0.300707	0.36118	0.374158	0.420008					ΔdgoK-WISH15	0.533908	0.642869	0.541941	0.569314	0.428119	0.558672	0.309496	0.40399	0.364289	0.530679	0.429947	0.464507	0.50841	0.441752	0.952133	0.197187	0.484763	0.547475	0.194106	0.320335
	ΔuxaC-WISH16	0.87841	0.89802	0.960273	0.982785	1.1674	1.0592	0.817473	0.836075	0.899516	0.102278	0.378133	0.55996	0.972039	0.357764	0.402272	0.272081	0.332402					ΔuxaC-WISH16	0.921735	1.07432	0.884488	0.879121	0.932404	1.09317	0.961142	0.98729	0.671799	0.941845	1.05091	0.827834	0.521437	0.911984	3.5154	1.0139	0.620216	1.05759	1.04038	0.76893
	ΔgalK-WISH17	1.02051	0.960558	1.30501	1.37639	1.18711	1.1292	1.34239	1.32605	0.998397	0.801545	1.25908	0.417365	0.414147	0.759727	0.455772	0.74392	1.58216					ΔgalK-WISH17	1.2015	1.1393	1.19396	1.10673	1.26528	1.36872	1.2293	1.34791	2.32674	1.90192	1.37223	1.82629	1.55054	0.855563	0.411043	1.20825	2.13983	1.82035	0.670279	1.32093
	Δpgl-WISH19	0.75812	0.85331	0.908731	0.894343	0.564477	0.768492	0.341982	0.656267	0.0748939	0.0836279	0.0744489	0.121286	0.849267	0.0306235	0.0147717	0.0587256	0.0515742					Δpgl-WISH19	0.896095	0.852397	1.03011	0.928866	0.958195	0.754821	0.690632	0.706373	0.164359	0.411837	0.407598	0.117259	0.0371242	0.176263	0.24862	0.0936975	0.0902846	0.288999	0.121395	0.120918
	ΔrhaB-WISH60	0.947202	0.944648	0.178606	0.245452	0.87091	0.896232	0.95188	0.891797	0.594625	0.671861	0.673868	0.253218	0.440988	0.45068	0.400703	0.396156	0.628353					ΔrhaB-WISH60	0.987098	1.16077	0.958795	1.00877	1.05023	1.19761	0.895385	0.913352	0.766362	1.03496	0.960227	0.854224	0.700417	0.754944	0.324526	0.825835	0.672436	0.780927	0.606486	0.761604
	ΔmalQ-WISH21	1.0987	1.10397	1.39812	1.34651	3.52146	3.18285	3.44656	2.61464	5.89808	15.707	7.30775	4.20794	4.17327	7.43157	7.61703	14.745	6.92635					ΔmalQ-WISH21	0.892741	0.565283	0.541081	0.894922	1.51657	1.57058	1.67693	2.79052	9.43605	2.89771	5.47855	11.7533	5.67868	4.92085	2.83943	5.28539	8.60133	4.79536	2.23354	14.7918
	Control-SB300Wt-WISH2	1.06838	1.015	0.224966	0.287252	1.36504	1.26964	1.10642	1.07734	1.29204	1.41277	1.62419	0.958741	2.38225	2.512	1.12336	1.90032	2.15167					Control-SB300Wt-WISH2	1.0366	1.10141	1.06396	1.09269	1.09294	1.38406	1.48039	1.44117	2.08207	1.55643	1.50215	1.92435	2.096	1.32905	1.3023	2.90735	2.29494	1.96586	0.950314	2.4633
	ΔnagZ-WISH61	0.951078	0.931749	0.280547	0.315329	0.962842	1.03176	1.25517	0.90721	0.998547	1.9834	1.54105	0.752314	0.881992	1.3102	0.927336	1.71048	1.33771					ΔnagZ-WISH61	0.891103	0.858066	1.02268	0.936119	0.948471	0.964329	1.08239	0.968126	1.2333	1.05463	1.08346	1.08437	1.37396	1.20119	1.47725	1.14589	1.28843	1.24271	0.806622	0.972175
	ΔxylB-WISH31	1.10861	1.0044	1.20253	1.14085	1.26893	1.114	0.971012	1.01549	3.32398	1.34875	1.71968	2.87411	1.4005	1.4662	4.10247	3.81165	2.80392					ΔxylB-WISH31	1.20579	1.24884	1.09978	1.08815	1.34066	1.4616	1.42639	1.24582	2.69807	1.79933	1.67124	1.95846	2.29101	1.46261	0.714868	3.14477	3.80753	1.81827	1.45978	2.63016
	ΔmanA-WISH32	0.339767	0.386802	1.44286	1.29373	0.166052	0.115526	0.333334	0.0974686	0.0084623	0.0109977	0.0345998	0.046324	0.00511226	0.00262241	0.00364428	0.00446199	0.0148427					ΔmanA-WISH32	0.122585	0.0885743	0.129259	0.200139	0.0629034	0.0729607	0.142825	0.0985445	0.0463122	0.00810098	0.0234541	0.024205	0.0126786	0.0105799	0.040425	0.0284034	0.0370101	0.0282126	0.130941	0.0396617
	ΔgudD-WISH33	0.826015	0.8452	0.519485	0.466581	1.12648	0.878613	0.937192	0.789855	3.33391	1.5428	1.38951	5.73111	5.77267	1.47275	4.23339	4.42794	2.73166					ΔgudD-WISH33	0.842485	0.82188	0.852096	0.820738	0.821587	0.903116	1.07548	0.897269	2.11894	1.55904	1.09733	1.65162	2.21404	1.43537	0.534003	2.01487	3.11927	1.98975	1.29583	3.38829
	ΔgarK-WISH34	0.841407	0.825566	1.22874	1.13413	0.857246	0.897015	1.04025	0.834959	0.901316	1.07064	1.18713	0.491606	0.956451	0.952172	0.605606	1.14839	1.12475					ΔgarK-WISH34	0.909771	0.89701	0.903428	0.878234	0.915746	0.943839	1.00184	0.952281	1.16041	1.36128	1.04535	1.06191	1.2039	1.13108	0.462297	0.955436	1.12622	1.01266	0.910182	0.901013
	ΔglpD-WISH62	1.62363	1.52935	1.83224	1.94371	9.21313	7.3195	6.38021	8.40307	90.6892	157.454	37.6055	84.6254	100.004	48.0092	113.648	292.296	68.9752					ΔglpD-WISH62	1.73704	1.99954	1.59427	1.69576	6.09032	10.1835	7.59546	6.93929	25.896	37.8417	40.1798	73.2432	18.3954	57.0362	13.9823	116.079	47.0134	77.0868	8.47009	140.529
	ΔaraB-WISH38	0.829593	0.81592	1.38874	1.25072	1.04008	0.891976	0.770246	0.732387	1.28812	1.22273	0.971819	1.60237	2.06153	0.750427	1.11186	1.43224	0.979505					ΔaraB-WISH38	0.809512	0.868265	0.755477	0.821507	0.83229	0.822907	0.916706	0.848616	1.00596	0.941961	1.03496	1.34832	1.10044	0.954396	0.445061	1.14405	1.01453	1.1352	0.870285	1.04274
	ΔnagB-WISH63	0.3075	0.314768	1.07499	0.97001	0.0831958	0.0369157	0.239217	0.0121547	0.0621289	0.143619	0.0786238	0.0790841	0.20219	0.0043159	0.0566036	0.331948	0.0466934					ΔnagB-WISH63	0.0605758	0.0362258	0.145191	0.0928313	0.016889	0.0141344	0.0763214	0.0752443	0.0116947	0.0155495	0.0213288	0.0306362	0.0087354	0.00646638	0.0106607	0.0690456	0.014474	0.0184754	0.065833	0.0260117
	ΔpfkB-WISH40	1.22333	1.14083	0.26155	0.327438	1.58835	1.20259	1.29112	1.00799	3.90415	2.76439	2.00634	4.56382	3.65892	1.70403	7.06702	10.9683	4.46728					ΔpfkB-WISH40	1.45558	1.23877	1.34991	1.30799	1.25165	1.17511	1.74134	1.08746	2.81899	1.91432	1.5043	1.24781	3.30754	1.70907	3.1817	2.90507	3.57715	2.16233	2.19571	2.09537
	ΔchbF-WISH103	1.05352	0.869566	2.19718	2.066	1.04265	0.891001	0.490173	0.868469	0.229591	0.695233	0.555992	0.398875	0.0922146	0.105508	0.121674	0.385198	0.514323					ΔchbF-WISH103	0.898302	0.919946	0.668539	0.933857	0.858954	0.88311	0.803537	0.992465	0.375095	0.793054	0.534516	0.575765	0.074163	0.119997	1.8531	0.816516	0.231111	0.406755	0.451019	0.564173
	ΔgatD-WISH3	0.869025	0.813557	1.24894	1.13304	0.927044	0.861499	1.15855	0.816641	1.07406	1.1305	0.919293	1.27284	1.70643	0.749379	0.952284	1.05311	0.913352					ΔgatD-WISH3	0.89927	0.790664	0.882358	0.94907	0.930822	0.744624	1.08141	1.01834	0.862954	0.945761	1.09988	1.15299	0.917537	0.833138	0.360122	1.56971	0.883924	1.19492	0.900857	1.25726
	ΔnagK-WISH42	0.989519	0.984582	1.24378	1.26615	0.923621	1.05623	0.945639	1.05572	0.834751	0.799083	0.914086	0.691411	2.70927	1.23092	0.6154	0.658567	0.94995					ΔnagK-WISH42	1.13883	1.14382	1.05671	1.0948	1.22656	1.09489	0.988908	0.962825	0.835327	1.17387	1.04663	1.00696	0.945867	0.867866	10.5783	2.1134	0.832115	0.998414	0.974289	1.11408
	Δpgm-WISH46	0.236905	0.231109	0.233165	0.189737	0.000228431	LOD	0.00496785	LOD	0.00126471	LOD	LOD	0.00820409	LOD	LOD	LOD	LOD	LOD					Δpgm-WISH46	0.00142089	0.00177902	0.00107002	0.00103187	0.00118774	0.00110136	0.000823009	0.000901835	0.000813631	0.00156591	0.00177669	0.00414915	0.00284401	0.00168203	0.000873204	0.00449776	0.00183944	0.003738	0.00784661	0.00590916
	Δpgi-WISH47	0.421493	0.583871	0.810476	0.698994	0.139689	0.19839	LOD	LOD	LOD	LOD	LOD	LOD	LOD	LOD	LOD	LOD	LOD					Δpgi-WISH47	0.237296	0.240145	0.243696	0.263358	0.12115	LOD	0.039657	0.113758	LOD	0.0396328	0.0573444	LOD	LOD	LOD	0.66505	0.0111157	LOD	LOD	0.0267634	LOD
	Δmak-WISH49	0.935705	0.885053	1.19179	1.14413	1.08111	0.934121	0.9771	0.84013	1.38943	1.18076	1.16853	1.6755	0.774595	0.943304	1.21741	1.30512	1.19322					Δmak-WISH49	0.780112	0.875005	0.889248	0.89817	0.831514	0.893175	1.00389	0.945918	0.783254	0.875501	1.02001	1.24666	0.813585	0.68505	0.384871	1.40962	0.775955	0.867951	0.712809	1.00769
	ΔnanK-WISH50	0.936409	0.90333	0.915848	0.840659	0.956587	1.01756	0.917849	0.841469	0.929068	0.974136	0.820552	0.772944	8.60392	0.636952	0.790661	0.895859	0.778516					ΔnanK-WISH50	1.04006	0.953519	1.02034	0.952175	1.0799	0.878017	1.1188	0.895841	0.955762	1.01377	1.02487	0.960773	0.879693	0.855018	1.03364	0.563754	0.914239	0.994693	0.73756	0.840208
	ΔpfkA-WISH51	0.266319	0.272448	0.666766	0.565453	0.0396449	0.0241197	0.251348	0.00916575	0.0195935	0.00478469	0.00125562	0.0247477	0.00452713	0.00100419	0.00385838	0.00395927	0.0026785					ΔpfkA-WISH51	0.0195989	0.00975514	0.0492406	0.0305708	0.0129781	0.0068401	0.0155607	0.0147256	0.00213738	0.00905615	0.0376285	0.0314211	0.00493086	0.00460786	0.0982398	0.00799469	0.00624936	0.0112769	0.0132204	0.0212929
	ΔglpK-WISH52	0.871229	0.86155	1.12496	1.00354	0.827109	0.890187	1.01919	0.602212	3.09894	3.37213	1.16979	2.57123	3.51578	0.853216	4.81632	6.97853	2.0336					ΔglpK-WISH52	0.974684	0.635045	0.729447	0.749636	0.975034	0.652636	0.765136	0.717693	1.23366	1.00842	1.00224	1.68447	1.63966	0.805598	9.42979	0.837784	1.66825	0.971478	1.02312	1.15781
	ΔtreC-WISH109	0.863914	0.859671	0.847018	0.830151	0.944503	0.92385	1.01115	0.849022	0.927887	0.958131	0.801952	0.53345	5.64842	0.736283	0.633936	0.828877	0.763218					ΔtreC-WISH109	0.893473	0.905102	0.855192	0.863604	0.890297	0.837407	0.864425	0.893689	0.882107	1.13818	0.936379	1.04616	0.93968	1.03557	0.334986	1.00419	0.896228	0.927041	0.764204	1.23483
	ΔfucK-WISH4	1.09996	1.04467	1.25207	1.20757	1.01151	1.09806	0.971654	1.03641	0.962465	0.95103	0.866505	0.774244	1.33056	0.683552	0.930658	1.01752	0.878939					ΔfucK-WISH4	1.29607	1.19705	1.13531	1.16063	1.32843	1.14865	1.12323	1.06309	1.1115	1.28322	1.14066	1.32637	1.34403	1.16122	0.561071	1.55545	1.08762	1.29686	0.874542	1.4213
	ΔmurQ-WISH5	0.867649	0.899063	1.12871	1.06634	0.79861	0.834092	1.08282	0.827931	0.854328	1.10585	0.657032	0.666055	0.782724	0.582778	0.718301	1.20271	0.681825					ΔmurQ-WISH5	0.921588	1.06822	1.03688	1.01277	0.870042	0.94771	0.960001	0.836273	0.714019	0.951689	0.94586	0.77925	0.648265	0.797412	0.699007	0.776059	0.692492	0.871701	0.47872	0.833443
	ΔkdgK-WISH6	0.875668	0.874174	1.19838	1.18436	0.885739	0.914307	0.441108	0.797414	0.621176	0.848008	0.509585	0.613789	0.370362	0.39558	0.508081	1.17325	0.800495					ΔkdgK-WISH6	0.996651	0.978206	0.799649	0.924678	0.986192	0.895534	0.731684	0.871068	0.664817	0.768212	0.705736	1.19866	0.302353	0.672242	0.459881	2.82196	0.640603	0.869591	0.717244	0.959109
	ΔgntK-WISH7	1.06639	0.93523	0.145606	0.242757	0.905714	0.874297	1.03023	0.855148	0.852776	0.754583	0.466124	0.898981	0.360618	0.207689	0.701682	0.78446	0.632452					ΔgntK-WISH7	1.38622	0.879212	0.943969	1.1073	1.31748	0.868856	0.742935	0.860785	0.732328	0.875708	0.545687	0.57322	0.278055	0.432076	0.295654	0.436575	0.647966	0.665774	0.175282	0.494953
	Δglk-WISH9	0.872631	0.881521	1.9426	1.78083	0.882944	0.812367	1.41529	0.743908	1.74778	1.15273	1.07388	1.87772	1.05053	0.763541	2.51674	2.29163	1.44155					Δglk-WISH9	0.816335	0.689083	0.800779	0.882204	0.781869	0.579064	0.798607	0.745387	0.844862	0.632193	0.619952	0.670185	0.788977	0.586738	0.348539	1.20223	0.995154	0.706473	0.472967	0.877842
	ΔglpA-WISH10	0.976045	0.97648	0.61972	0.611193	1.0429	1.26064	0.991695	1.16381	1.02071	1.30952	1.18769	2.37441	1.07903	1.00546	0.799213	1.43116	1.01332					ΔglpA-WISH10	0.939694	0.805402	0.964882	1.05371	1.04494	1.08157	1.12932	1.03433	0.660897	0.610746	0.914291	0.856577	0.433299	0.29559	0.299785	1.19826	0.49698	0.346733	1.49242	0.700934
	Control-ΔdcuABC-WISH26	0.579516	0.520374	0.0692128	0.0591018	0.182131	0.194451	0.360215	0.130927	0.0518512	0.051943	0.0377397	0.0319795	0.0133842	0.0183011	0.0534795	0.0222237	0.0494701					Control-ΔdcuABC-WISH26	0.367675	0.214198	0.38281	0.404638	0.272573	0.128827	0.143087	0.142314	0.0978304	0.267738	0.164989	0.0624501	0.148973	0.152299	0.205176	0.0973485	0.231515	0.0963471	0.13178	0.0875947
	Control-Δhyb-WISH27	0.332288	0.359777	0.19511	0.0213023	0.0319567	0.0192842	0.787153	0.015057	0.121167	0.0603203	0.0440785	0.109106	0.066423	0.0229755	0.182567	0.302321	0.0620912					Control-Δhyb-WISH27	0.0880719	0.0823545	0.107339	0.114711	0.0213431	0.017977	0.0474521	0.0282166	0.0168908	0.0359767	0.0479197	0.0427469	0.0238935	0.0217038	0.353424	0.0423274	0.027065	0.0354489	0.146687	0.0398785
	Control-ΔfrdA-WISH28	0.386877	0.391616	0.0645266	0.0217145	0.0677807	0.0525703	0.224599	0.0282363	0.0805843	0.0106259	0.0152097	0.714274	0.0059069	0.00468934	1.11891	0.00584296	0.0129304					Control-ΔfrdA-WISH28	0.141165	0.0623806	0.167186	0.159622	0.0592967	0.0269555	0.0360637	0.0437281	0.0082494	0.301804	0.0372618	0.0218721	0.0116231	0.177824	0.0662347	0.0574355	0.0116238	0.0711301	0.0371141	0.0327634

## Sheet: Data 5.1
SES	0.991198	0.99435	0.991318	0.993178	0.994089	0.993759	0.994784	0.993594	0.991472	0.995351	0.994728	0.994377	0.994857	0.999342	0.992373	0.995617	0.992333	0.982405	0.990475	0.997025	0.981769	0.994462	0.995637	0.988751	0.988016	0.896191	0.9857	0.926402	0.829688	0.991401	0.995254	0.992374	0.993536	0.996886	0.935832	0.915321	0.979608
Gene	d1AZ780	d1AZ781	d1AZ782	d1AZ783	d1AZ905	d1AZ906	d1AZ907	d1AZ908	d2AZ780	d2AZ781	d2AZ782	d2AZ783	d2AZ905	d2AZ906	d2AZ907	d2AZ908	d3AZ780	d3AZ781	d3AZ782	d3AZ783	d3AZ905	d3AZ906	d3AZ908	d4AZ780	d4AZ781	d4AZ782	d4AZ783	d4AZ905	d4AZ906	d4AZ908	ccAZ780	ccAZ781	ccAZ782	ccAZ783	ccAZ905	ccAZ906	ccAZ908
ΔfruK	0.793783	0.611541	0.65947	0.740032	0.676432	0.662775	0.0936867	0.264655	0.503886	0.312553	0.0762898	0.191745	0.197193	0.254287	0.0920854	0.491316	0.0242147	0.00671138	0.0104992	0.00654817	0.00217974	0.0137842	0.0138071	0.00330898	0.00317542	0.00614839	0.0045628	0.0114944	0.00141594	0.00064332	0.00759172	0.0110447	0.0130648	0.00783909	0.001043	LOD	0.00593374
ΔsrlD	1.1625	1.18013	1.1421	1.18938	1.02355	0.977889	0.669873	0.800808	1.17116	1.14433	0.971052	1.04369	0.91232	0.960023	0.621236	1.04083	0.969193	1.19115	0.894942	1.00476	1.30981	0.8583	0.846119	0.815631	0.913069	4.18847	0.849987	0.982513	0.512108	0.679385	1.16301	1.18213	1.19201	1.03339	1.53552	1.64098	1.23748
ΔidnD	0.981965	0.984831	0.87868	0.907723	0.882706	0.88675	0.231633	0.256292	0.939195	0.920716	0.941694	0.844674	0.79236	0.896882	0.736667	0.864102	1.02325	1.10461	1.13288	0.847064	0.846132	1.05038	0.729969	0.932452	1.20791	0.864501	0.873053	0.385432	0.74917	0.774859	1.09994	1.274	0.753681	0.850369	0.589872	1.04083	0.790358
ΔglxK	1.11048	0.993411	1.08889	1.099	0.935168	0.929933	0.967686	0.934027	1.10977	0.905282	0.915546	0.862491	0.928383	0.853355	1.07965	0.862054	1.01256	1.22894	0.82313	0.842964	2.03575	0.926954	0.930074	0.911481	1.01342	0.655927	5.20888	1.81304	1.25341	0.826462	1.29347	1.18474	0.615347	2.13876	2.20273	1.94272	1.68268
ΔdgoK	0.533908	0.642869	0.541941	0.569314	0.683198	0.692622	0.323357	0.349244	0.428119	0.558672	0.309496	0.40399	0.580761	0.582607	0.609676	0.50801	0.364289	0.530679	0.429947	0.464507	0.483073	0.578938	0.364495	0.50841	0.441752	0.952133	0.197187	0.198918	0.231832	0.300707	0.484763	0.547475	0.194106	0.320335	0.36118	0.374158	0.420008
ΔuxaC	0.921735	1.07432	0.884488	0.879121	0.87841	0.89802	0.960273	0.982785	0.932404	1.09317	0.961142	0.98729	1.1674	1.0592	0.817473	0.836075	0.671799	0.941845	1.05091	0.827834	0.899516	0.102278	0.378133	0.521437	0.911984	3.5154	1.0139	0.55996	0.972039	0.357764	0.620216	1.05759	1.04038	0.76893	0.402272	0.272081	0.332402
ΔgalK	1.2015	1.1393	1.19396	1.10673	1.02051	0.960558	1.30501	1.37639	1.26528	1.36872	1.2293	1.34791	1.18711	1.1292	1.34239	1.32605	2.32674	1.90192	1.37223	1.82629	0.998397	0.801545	1.25908	1.55054	0.855563	0.411043	1.20825	0.417365	0.414147	0.759727	2.13983	1.82035	0.670279	1.32093	0.455772	0.74392	1.58216
Δpgl	0.896095	0.852397	1.03011	0.928866	0.75812	0.85331	0.908731	0.894343	0.958195	0.754821	0.690632	0.706373	0.564477	0.768492	0.341982	0.656267	0.164359	0.411837	0.407598	0.117259	0.0748939	0.0836279	0.0744489	0.0371242	0.176263	0.24862	0.0936975	0.121286	0.849267	0.0306235	0.0902846	0.288999	0.121395	0.120918	0.0147717	0.0587256	0.0515742
ΔrhaB	0.987098	1.16077	0.958795	1.00877	0.947202	0.944648	0.178606	0.245452	1.05023	1.19761	0.895385	0.913352	0.87091	0.896232	0.95188	0.891797	0.766362	1.03496	0.960227	0.854224	0.594625	0.671861	0.673868	0.700417	0.754944	0.324526	0.825835	0.253218	0.440988	0.45068	0.672436	0.780927	0.606486	0.761604	0.400703	0.396156	0.628353
ΔmalQ	0.892741	0.565283	0.541081	0.894922	1.0987	1.10397	1.39812	1.34651	1.51657	1.57058	1.67693	2.79052	3.52146	3.18285	3.44656	2.61464	9.43605	2.89771	5.47855	11.7533	5.89808	15.707	7.30775	5.67868	4.92085	2.83943	5.28539	4.20794	4.17327	7.43157	8.60133	4.79536	2.23354	14.7918	7.61703	14.745	6.92635
SB300Wt	1.0366	1.10141	1.06396	1.09269	1.06838	1.015	0.224966	0.287252	1.09294	1.38406	1.48039	1.44117	1.36504	1.26964	1.10642	1.07734	2.08207	1.55643	1.50215	1.92435	1.29204	1.41277	1.62419	2.096	1.32905	1.3023	2.90735	0.958741	2.38225	2.512	2.29494	1.96586	0.950314	2.4633	1.12336	1.90032	2.15167
ΔnagZ	0.891103	0.858066	1.02268	0.936119	0.951078	0.931749	0.280547	0.315329	0.948471	0.964329	1.08239	0.968126	0.962842	1.03176	1.25517	0.90721	1.2333	1.05463	1.08346	1.08437	0.998547	1.9834	1.54105	1.37396	1.20119	1.47725	1.14589	0.752314	0.881992	1.3102	1.28843	1.24271	0.806622	0.972175	0.927336	1.71048	1.33771
ΔxylB	1.20579	1.24884	1.09978	1.08815	1.10861	1.0044	1.20253	1.14085	1.34066	1.4616	1.42639	1.24582	1.26893	1.114	0.971012	1.01549	2.69807	1.79933	1.67124	1.95846	3.32398	1.34875	1.71968	2.29101	1.46261	0.714868	3.14477	2.87411	1.4005	1.4662	3.80753	1.81827	1.45978	2.63016	4.10247	3.81165	2.80392
ΔmanA	0.122585	0.0885743	0.129259	0.200139	0.339767	0.386802	1.44286	1.29373	0.0629034	0.0729607	0.142825	0.0985445	0.166052	0.115526	0.333334	0.0974686	0.0463122	0.00810098	0.0234541	0.024205	0.0084623	0.0109977	0.0345998	0.0126786	0.0105799	0.040425	0.0284034	0.046324	0.00511226	0.00262241	0.0370101	0.0282126	0.130941	0.0396617	0.00364428	0.00446199	0.0148427
ΔgudD	0.842485	0.82188	0.852096	0.820738	0.826015	0.8452	0.519485	0.466581	0.821587	0.903116	1.07548	0.897269	1.12648	0.878613	0.937192	0.789855	2.11894	1.55904	1.09733	1.65162	3.33391	1.5428	1.38951	2.21404	1.43537	0.534003	2.01487	5.73111	5.77267	1.47275	3.11927	1.98975	1.29583	3.38829	4.23339	4.42794	2.73166
ΔgarK	0.909771	0.89701	0.903428	0.878234	0.841407	0.825566	1.22874	1.13413	0.915746	0.943839	1.00184	0.952281	0.857246	0.897015	1.04025	0.834959	1.16041	1.36128	1.04535	1.06191	0.901316	1.07064	1.18713	1.2039	1.13108	0.462297	0.955436	0.491606	0.956451	0.952172	1.12622	1.01266	0.910182	0.901013	0.605606	1.14839	1.12475
ΔglpD	1.73704	1.99954	1.59427	1.69576	1.62363	1.52935	1.83224	1.94371	6.09032	10.1835	7.59546	6.93929	9.21313	7.3195	6.38021	8.40307	25.896	37.8417	40.1798	73.2432	90.6892	157.454	37.6055	18.3954	57.0362	13.9823	116.079	84.6254	100.004	48.0092	47.0134	77.0868	8.47009	140.529	113.648	292.296	68.9752
ΔaraB	0.809512	0.868265	0.755477	0.821507	0.829593	0.81592	1.38874	1.25072	0.83229	0.822907	0.916706	0.848616	1.04008	0.891976	0.770246	0.732387	1.00596	0.941961	1.03496	1.34832	1.28812	1.22273	0.971819	1.10044	0.954396	0.445061	1.14405	1.60237	2.06153	0.750427	1.01453	1.1352	0.870285	1.04274	1.11186	1.43224	0.979505
ΔnagB	0.0605758	0.0362258	0.145191	0.0928313	0.3075	0.314768	1.07499	0.97001	0.016889	0.0141344	0.0763214	0.0752443	0.0831958	0.0369157	0.239217	0.0121547	0.0116947	0.0155495	0.0213288	0.0306362	0.0621289	0.143619	0.0786238	0.0087354	0.00646638	0.0106607	0.0690456	0.0790841	0.20219	0.0043159	0.014474	0.0184754	0.065833	0.0260117	0.0566036	0.331948	0.0466934
ΔpfkB	1.45558	1.23877	1.34991	1.30799	1.22333	1.14083	0.26155	0.327438	1.25165	1.17511	1.74134	1.08746	1.58835	1.20259	1.29112	1.00799	2.81899	1.91432	1.5043	1.24781	3.90415	2.76439	2.00634	3.30754	1.70907	3.1817	2.90507	4.56382	3.65892	1.70403	3.57715	2.16233	2.19571	2.09537	7.06702	10.9683	4.46728
ΔchbF	0.898302	0.919946	0.668539	0.933857	1.05352	0.869566	2.19718	2.066	0.858954	0.88311	0.803537	0.992465	1.04265	0.891001	0.490173	0.868469	0.375095	0.793054	0.534516	0.575765	0.229591	0.695233	0.555992	0.074163	0.119997	1.8531	0.816516	0.398875	0.0922146	0.105508	0.231111	0.406755	0.451019	0.564173	0.121674	0.385198	0.514323
ΔgatD	0.89927	0.790664	0.882358	0.94907	0.869025	0.813557	1.24894	1.13304	0.930822	0.744624	1.08141	1.01834	0.927044	0.861499	1.15855	0.816641	0.862954	0.945761	1.09988	1.15299	1.07406	1.1305	0.919293	0.917537	0.833138	0.360122	1.56971	1.27284	1.70643	0.749379	0.883924	1.19492	0.900857	1.25726	0.952284	1.05311	0.913352
ΔnagK	1.13883	1.14382	1.05671	1.0948	0.989519	0.984582	1.24378	1.26615	1.22656	1.09489	0.988908	0.962825	0.923621	1.05623	0.945639	1.05572	0.835327	1.17387	1.04663	1.00696	0.834751	0.799083	0.914086	0.945867	0.867866	10.5783	2.1134	0.691411	2.70927	1.23092	0.832115	0.998414	0.974289	1.11408	0.6154	0.658567	0.94995
Δpgm	0.00142089	0.00177902	0.00107002	0.00103187	0.236905	0.231109	0.233165	0.189737	0.00118774	0.00110136	0.000823009	0.000901835	0.000228431	LOD	0.00496785	LOD	0.000813631	0.00156591	0.00177669	0.00414915	0.00126471	LOD	LOD	0.00284401	0.00168203	0.000873204	0.00449776	0.00820409	LOD	LOD	0.00183944	0.003738	0.00784661	0.00590916	LOD	LOD	LOD
Δpgi	0.237296	0.240145	0.243696	0.263358	0.421493	0.583871	0.810476	0.698994	0.12115	LOD	0.039657	0.113758	0.139689	0.19839	LOD	LOD	LOD	0.0396328	0.0573444	LOD	LOD	LOD	LOD	LOD	LOD	0.66505	0.0111157	LOD	LOD	LOD	LOD	LOD	0.0267634	LOD	LOD	LOD	LOD
Δmak	0.780112	0.875005	0.889248	0.89817	0.935705	0.885053	1.19179	1.14413	0.831514	0.893175	1.00389	0.945918	1.08111	0.934121	0.9771	0.84013	0.783254	0.875501	1.02001	1.24666	1.38943	1.18076	1.16853	0.813585	0.68505	0.384871	1.40962	1.6755	0.774595	0.943304	0.775955	0.867951	0.712809	1.00769	1.21741	1.30512	1.19322
ΔnanK	1.04006	0.953519	1.02034	0.952175	0.936409	0.90333	0.915848	0.840659	1.0799	0.878017	1.1188	0.895841	0.956587	1.01756	0.917849	0.841469	0.955762	1.01377	1.02487	0.960773	0.929068	0.974136	0.820552	0.879693	0.855018	1.03364	0.563754	0.772944	8.60392	0.636952	0.914239	0.994693	0.73756	0.840208	0.790661	0.895859	0.778516
ΔpfkA	0.0195989	0.00975514	0.0492406	0.0305708	0.266319	0.272448	0.666766	0.565453	0.0129781	0.0068401	0.0155607	0.0147256	0.0396449	0.0241197	0.251348	0.00916575	0.00213738	0.00905615	0.0376285	0.0314211	0.0195935	0.00478469	0.00125562	0.00493086	0.00460786	0.0982398	0.00799469	0.0247477	0.00452713	0.00100419	0.00624936	0.0112769	0.0132204	0.0212929	0.00385838	0.00395927	0.0026785
ΔglpK	0.974684	0.635045	0.729447	0.749636	0.871229	0.86155	1.12496	1.00354	0.975034	0.652636	0.765136	0.717693	0.827109	0.890187	1.01919	0.602212	1.23366	1.00842	1.00224	1.68447	3.09894	3.37213	1.16979	1.63966	0.805598	9.42979	0.837784	2.57123	3.51578	0.853216	1.66825	0.971478	1.02312	1.15781	4.81632	6.97853	2.0336
ΔtreC	0.893473	0.905102	0.855192	0.863604	0.863914	0.859671	0.847018	0.830151	0.890297	0.837407	0.864425	0.893689	0.944503	0.92385	1.01115	0.849022	0.882107	1.13818	0.936379	1.04616	0.927887	0.958131	0.801952	0.93968	1.03557	0.334986	1.00419	0.53345	5.64842	0.736283	0.896228	0.927041	0.764204	1.23483	0.633936	0.828877	0.763218
ΔfucK	1.29607	1.19705	1.13531	1.16063	1.09996	1.04467	1.25207	1.20757	1.32843	1.14865	1.12323	1.06309	1.01151	1.09806	0.971654	1.03641	1.1115	1.28322	1.14066	1.32637	0.962465	0.95103	0.866505	1.34403	1.16122	0.561071	1.55545	0.774244	1.33056	0.683552	1.08762	1.29686	0.874542	1.4213	0.930658	1.01752	0.878939
ΔmurQ	0.921588	1.06822	1.03688	1.01277	0.867649	0.899063	1.12871	1.06634	0.870042	0.94771	0.960001	0.836273	0.79861	0.834092	1.08282	0.827931	0.714019	0.951689	0.94586	0.77925	0.854328	1.10585	0.657032	0.648265	0.797412	0.699007	0.776059	0.666055	0.782724	0.582778	0.692492	0.871701	0.47872	0.833443	0.718301	1.20271	0.681825
ΔkdgK	0.996651	0.978206	0.799649	0.924678	0.875668	0.874174	1.19838	1.18436	0.986192	0.895534	0.731684	0.871068	0.885739	0.914307	0.441108	0.797414	0.664817	0.768212	0.705736	1.19866	0.621176	0.848008	0.509585	0.302353	0.672242	0.459881	2.82196	0.613789	0.370362	0.39558	0.640603	0.869591	0.717244	0.959109	0.508081	1.17325	0.800495
ΔgntK	1.38622	0.879212	0.943969	1.1073	1.06639	0.93523	0.145606	0.242757	1.31748	0.868856	0.742935	0.860785	0.905714	0.874297	1.03023	0.855148	0.732328	0.875708	0.545687	0.57322	0.852776	0.754583	0.466124	0.278055	0.432076	0.295654	0.436575	0.898981	0.360618	0.207689	0.647966	0.665774	0.175282	0.494953	0.701682	0.78446	0.632452
Δglk	0.816335	0.689083	0.800779	0.882204	0.872631	0.881521	1.9426	1.78083	0.781869	0.579064	0.798607	0.745387	0.882944	0.812367	1.41529	0.743908	0.844862	0.632193	0.619952	0.670185	1.74778	1.15273	1.07388	0.788977	0.586738	0.348539	1.20223	1.87772	1.05053	0.763541	0.995154	0.706473	0.472967	0.877842	2.51674	2.29163	1.44155
ΔglpA	0.939694	0.805402	0.964882	1.05371	0.976045	0.97648	0.61972	0.611193	1.04494	1.08157	1.12932	1.03433	1.0429	1.26064	0.991695	1.16381	0.660897	0.610746	0.914291	0.856577	1.02071	1.30952	1.18769	0.433299	0.29559	0.299785	1.19826	2.37441	1.07903	1.00546	0.49698	0.346733	1.49242	0.700934	0.799213	1.43116	1.01332
ΔdcuABC	0.367675	0.214198	0.38281	0.404638	0.579516	0.520374	0.0692128	0.0591018	0.272573	0.128827	0.143087	0.142314	0.182131	0.194451	0.360215	0.130927	0.0978304	0.267738	0.164989	0.0624501	0.0518512	0.051943	0.0377397	0.148973	0.152299	0.205176	0.0973485	0.0319795	0.0133842	0.0183011	0.231515	0.0963471	0.13178	0.0875947	0.0534795	0.0222237	0.0494701
Δhyb	0.0880719	0.0823545	0.107339	0.114711	0.332288	0.359777	0.19511	0.0213023	0.0213431	0.017977	0.0474521	0.0282166	0.0319567	0.0192842	0.787153	0.015057	0.0168908	0.0359767	0.0479197	0.0427469	0.121167	0.0603203	0.0440785	0.0238935	0.0217038	0.353424	0.0423274	0.109106	0.066423	0.0229755	0.027065	0.0354489	0.146687	0.0398785	0.182567	0.302321	0.0620912
Δfrd	0.141165	0.0623806	0.167186	0.159622	0.386877	0.391616	0.0645266	0.0217145	0.0592967	0.0269555	0.0360637	0.0437281	0.0677807	0.0525703	0.224599	0.0282363	0.0082494	0.301804	0.0372618	0.0218721	0.0805843	0.0106259	0.0152097	0.0116231	0.177824	0.0662347	0.0574355	0.714274	0.0059069	0.00468934	0.0116238	0.0711301	0.0371141	0.0327634	1.11891	0.00584296	0.0129304
median	d1	d2	d3	d4	cc		min	d1	d2	d3	d4	cc		max	d1	d2	d3	d4	cc
ΔfruK	0.661122	0.22574	0.0104992	0.00330898	0.00771541		ΔfruK	0.0936867	0.0762898	0.00217974	0.00064332	0.001043		ΔfruK	0.793783	0.503886	0.0242147	0.0114944	0.0130648
ΔsrlD	1.08283	1.00594	0.969193	0.849987	1.19201		ΔsrlD	0.669873	0.621236	0.846119	0.679385	1.03339		ΔsrlD	1.18938	1.17116	1.30981	0.982513	1.64098
ΔidnD	0.884728	0.880492	1.02325	0.873053	0.850369		ΔidnD	0.231633	0.736667	0.729969	0.385432	0.589872		ΔidnD	0.984831	0.941694	1.13288	1.20791	1.274
ΔglxK	0.980549	0.910414	0.930074	1.01342	1.68268		ΔglxK	0.929933	0.853355	0.82313	0.826462	0.615347		ΔglxK	1.11048	1.10977	2.03575	5.20888	2.20273
ΔdgoK	0.555627	0.533341	0.464507	0.300707	0.374158		ΔdgoK	0.323357	0.309496	0.364289	0.197187	0.194106		ΔdgoK	0.692622	0.609676	0.578938	0.50841	0.547475
ΔuxaC	0.909877	0.974216	0.827834	0.55996	0.620216		ΔuxaC	0.87841	0.817473	0.102278	0.357764	0.272081		ΔuxaC	1.07432	1.1674	1.05091	1.0139	1.05759
ΔgalK	1.16663	1.29566	1.37223	0.855563	1.32093		ΔgalK	0.960558	1.1292	0.801545	0.417365	0.455772		ΔgalK	1.37639	1.36872	2.32674	1.55054	2.13983
Δpgl	0.895219	0.698502	0.117259	0.0936975	0.0902846		Δpgl	0.75812	0.341982	0.0744489	0.0306235	0.0147717		Δpgl	1.03011	0.958195	0.411837	0.176263	0.288999
ΔrhaB	0.952998	0.904792	0.766362	0.700417	0.628353		ΔrhaB	0.178606	0.87091	0.594625	0.253218	0.396156		ΔrhaB	1.16077	1.19761	1.03496	0.825835	0.780927
ΔmalQ	0.99681	2.70258	7.30775	5.28539	7.61703		ΔmalQ	0.541081	1.51657	2.89771	4.20794	2.23354		ΔmalQ	1.39812	3.52146	15.707	7.43157	14.7918
SB300Wt	1.05028	1.31734	1.55643	2.096	1.96586		SB300Wt	0.224966	1.07734	1.29204	0.958741	0.950314		SB300Wt	1.10141	1.48039	2.08207	2.90735	2.4633
ΔnagZ	0.911426	0.966228	1.08437	1.20119	1.24271		ΔnagZ	0.280547	0.90721	0.998547	0.752314	0.806622		ΔnagZ	1.02268	1.25517	1.9834	1.37396	1.71048
ΔxylB	1.12473	1.25738	1.79933	2.29101	2.80392		ΔxylB	1.0044	0.971012	1.34875	1.46261	1.45978		ΔxylB	1.24884	1.4616	3.32398	3.14477	4.10247
ΔmanA	0.269953	0.107035	0.0234541	0.0126786	0.0282126		ΔmanA	0.0885743	0.0629034	0.00810098	0.00262241	0.00364428		ΔmanA	1.44286	0.333334	0.0463122	0.046324	0.130941
ΔgudD	0.823948	0.900192	1.55904	2.01487	3.11927		ΔgudD	0.466581	0.789855	1.09733	1.43537	1.29583		ΔgudD	0.852096	1.12648	3.33391	5.73111	4.42794
ΔgarK	0.900219	0.929793	1.07064	0.955436	1.01266		ΔgarK	0.825566	0.834959	0.901316	0.491606	0.605606		ΔgarK	1.22874	1.04025	1.36128	1.2039	1.14839
ΔglpD	1.7164	7.45748	40.1798	57.0362	77.0868		ΔglpD	1.52935	6.09032	25.896	18.3954	8.47009		ΔglpD	1.99954	10.1835	157.454	116.079	292.296
ΔaraB	0.82555	0.840453	1.03496	1.10044	1.04274		ΔaraB	0.755477	0.732387	0.941961	0.750427	0.870285		ΔaraB	1.38874	1.04008	1.34832	1.60237	1.43224
ΔnagB	0.226346	0.05608	0.0306362	0.0087354	0.0466934		ΔnagB	0.0362258	0.0121547	0.0116947	0.0043159	0.014474		ΔnagB	1.07499	0.239217	0.143619	0.0790841	0.331948
ΔpfkB	1.23105	1.22712	2.00634	2.90507	3.57715		ΔpfkB	0.26155	1.00799	1.24781	1.70403	2.09537		ΔpfkB	1.45558	1.74134	3.90415	4.56382	10.9683
ΔchbF	0.926902	0.875789	0.555992	0.119997	0.406755		ΔchbF	0.668539	0.490173	0.229591	0.074163	0.121674		ΔchbF	2.19718	1.04265	0.793054	0.816516	0.564173
ΔgatD	0.890814	0.928933	1.07406	0.917537	0.952284		ΔgatD	0.790664	0.744624	0.862954	0.749379	0.883924		ΔgatD	1.24894	1.15855	1.15299	1.56971	1.25726
ΔnagK	1.11681	1.02231	0.914086	0.945867	0.94995		ΔnagK	0.984582	0.923621	0.799083	0.691411	0.6154		ΔnagK	1.26615	1.22656	1.17387	2.1134	1.11408
Δpgm	0.0957582	0.0010016	0.00156591	0.00367089	0.00482358		Δpgm	0.00103187	0.000228431	0.000813631	0.00168203	0.00183944		Δpgm	0.236905	0.00496785	0.00414915	0.00820409	0.00784661
Δpgi	0.342425	0.12115	0.0484886	0.0111157	0.0267634		Δpgi	0.237296	0.039657	0.0396328	0.0111157	0.0267634		Δpgi	0.810476	0.19839	0.0573444	0.0111157	0.0267634
Δmak	0.893709	0.94002	1.16853	0.943304	1.00769		Δmak	0.780112	0.831514	0.783254	0.68505	0.712809		Δmak	1.19179	1.08111	1.38943	1.6755	1.30512
ΔnanK	0.944292	0.937218	0.960773	0.772944	0.840208		ΔnanK	0.840659	0.841469	0.820552	0.563754	0.73756		ΔnanK	1.04006	1.1188	1.02487	0.879693	0.994693
ΔpfkA	0.15778	0.0151431	0.00905615	0.00493086	0.00624936		ΔpfkA	0.00975514	0.0068401	0.00125562	0.00100419	0.0026785		ΔpfkA	0.666766	0.251348	0.0376285	0.0247477	0.0212929
ΔglpK	0.86639	0.796122	1.23366	0.853216	1.66825		ΔglpK	0.635045	0.602212	1.00224	0.805598	0.971478		ΔglpK	1.12496	1.01919	3.37213	2.57123	6.97853
ΔtreC	0.861638	0.891993	0.936379	0.93968	0.828877		ΔtreC	0.830151	0.837407	0.801952	0.53345	0.633936		ΔtreC	0.905102	1.01115	1.13818	1.03557	1.23483
ΔfucK	1.17884	1.08057	1.1115	1.16122	1.01752		ΔfucK	1.04467	0.971654	0.866505	0.683552	0.874542		ΔfucK	1.29607	1.32843	1.32637	1.55545	1.4213
ΔmurQ	1.02482	0.853157	0.854328	0.666055	0.718301		ΔmurQ	0.867649	0.79861	0.657032	0.582778	0.47872		ΔmurQ	1.12871	1.08282	1.10585	0.797412	1.20271
ΔkdgK	0.951442	0.878404	0.705736	0.613789	0.800495		ΔkdgK	0.799649	0.441108	0.509585	0.302353	0.508081		ΔkdgK	1.19838	0.986192	1.19866	2.82196	1.17325
ΔgntK	0.9396	0.871576	0.732328	0.432076	0.647966		ΔgntK	0.145606	0.742935	0.466124	0.207689	0.175282		ΔgntK	1.38622	1.31748	0.875708	0.898981	0.78446
Δglk	0.877076	0.790238	0.844862	0.788977	0.995154		Δglk	0.689083	0.579064	0.619952	0.586738	0.472967		Δglk	1.9426	1.41529	1.74778	1.87772	2.51674
ΔglpA	0.952288	1.06326	0.914291	1.00546	0.799213		ΔglpA	0.611193	0.991695	0.610746	0.29559	0.346733		ΔglpA	1.05371	1.26064	1.30952	2.37441	1.49242
ΔdcuABC	0.375242	0.162609	0.0624501	0.0973485	0.0875947		ΔdcuABC	0.0591018	0.128827	0.0377397	0.0183011	0.0222237		ΔdcuABC	0.579516	0.360215	0.267738	0.152299	0.231515
Δhyb	0.111025	0.0247799	0.0440785	0.0238935	0.0620912		Δhyb	0.0213023	0.015057	0.0168908	0.0217038	0.027065		Δhyb	0.359777	0.787153	0.121167	0.109106	0.302321
Δfrd	0.150393	0.0481492	0.0218721	0.0574355	0.0327634		Δfrd	0.0217145	0.0269555	0.0082494	0.00468934	0.00584296		Δfrd	0.391616	0.224599	0.301804	0.714274	1.11891

[truncated: 10 more sheets: Data 6, Data 6.1, Data 7, Data 7.1, Data 8, Data 8.1, Data 9, Data 10, Data 11, Data 12]
