# Supplementary material for: Monosaccharides drive Salmonella gut colonization in a context-dependent or -independent manner
Source: Nat Commun. 2025 Feb 18;16:1735. doi: 10.1038/s41467-025-56890-y (PMC11836396; doi:10.1038/s41467-025-56890-y)
Supplement: Supplementary file 6 — Source Data [file 41467_2025_56890_MOESM6_ESM.xlsx]

## Sheet: Fig. 2A
C57BL/6J (germ free); Competitive index	SL1344 ΔfruK						SL1344 ΔgalK						SL1344 ΔmanA						SL1344 wild type
day post infection/mouse identifier	AZ990	BA1	BA2	BA3	BA4	BA5	AZ990	BA1	BA2	BA3	BA4	BA5	AZ990	BA1	BA2	BA3	BA4	BA5	AZ990	BA1	BA2	BA3	BA4	BA5
d1	0.23966	0.0963667	0.136466	0.0615132	0.101429	0.205015	0.631829	0.437427	0.617501	0.6186	0.392064	0.700491	0.571664	0.650549	0.71116	0.151376	0.434247	0.38792	1.26414	1.26964	1.21746	1.12772	1.28039	1.55556
d2	0.00333195	0.00283752	0.00282032	0.00134606	0.00220585	0.0155461	0.43158	0.479685	0.393669	0.600726	0.458758	0.635187	0.0452188	0.0309486	0.018199	0.010479	0.0199518	0.0434651	1.24731	1.4152	1.09681	1.63978	1.64101	1.53048
cc	0.0624229	0.0562055	0.0736344	0.0265454	0.0246323	0.0654036	0.586448	0.478477	0.547698	0.577484	0.409002	0.700071	0.331931	0.274006	0.468681	0.12161	0.221756	0.292272	1.40501	1.52128	1.34247	1.73391	1.79197	1.30052
Mann-Whitney test, two-tailed, unpaired
P value	ΔfruK vs. wt	ΔgalK vs. wt	ΔmanA vs. wt
d1	0.0022	0.0022	0.0022
d2	0.0022	0.0022	0.0022
cc	0.0022	0.0022	0.0022

## Sheet: Fig. 2B
C57BL/6J (SPF, Str); Competitive index	SL1344 ΔfruK												SL1344 ΔgalK												SL1344 ΔmanA												SL1344 wild type
day post infection/mouse identifier	AY197	AY198	AY199	AY200	AY201	AY202	AZ299	AZ300	AZ301	AZ302	AZ303	AZ304	AY197	AY198	AY199	AY200	AY201	AY202	AZ299	AZ300	AZ301	AZ302	AZ303	AZ304	AY197	AY198	AY199	AY200	AY201	AY202	AZ299	AZ300	AZ301	AZ302	AZ303	AZ304	AY197	AY198	AY199	AY200	AY201	AY202	AZ299	AZ300	AZ301	AZ302	AZ303	AZ304
d1	2.54527	0.960028	1.72614	1.04819	1.07497	1.49297	1.44328	0.637599	0.933923	SES	0.616941	0.715491	0.686033	0.855443	0.683206	0.37051	0.441218	0.466039	1.31016	0.488477	0.601313	SES	0.624843	0.892331	0.001	0.001	0.001	0.001	0.001	0.001	0.001	0.001	0.001	SES	0.001	0.001	1.20583	1.9515	1.04164	0.918585	1.02191	0.731937	0.961733	0.732862	0.911876	SES	0.987527	1.00187
d2	0.0869602	0.0523935	0.0421281	0.106022	0.142448	0.0416846	0.310711	0.0575163	0.0191904	0.0108772	0.0559189	0.0420722	0.176238	0.33362	0.458802	0.101198	0.283332	0.110435	0.976429	0.218958	0.138394	0.257185	0.169049	0.289035	0.001	0.001	0.00133419	0.001	0.001	0.001	0.001	0.001	0.001	0.001	0.001	0.001	0.557076	0.952434	1.02956	0.865974	1.34937	0.758887	1.00619	0.574546	0.826892	0.393128	0.756798	0.792252
cc	0.063622	0.0921146	SES	0.0937484	0.0850687	0.0365283	0.375148	SES	0.0689792	0.0185176	0.0626011	0.0236501	0.206391	0.386883	SES	0.103716	0.204906	0.101038	1.46105	SES	0.190121	0.326819	0.236587	0.231012	0.001	0.001	SES	0.001	0.001	0.001	0.001	SES	0.001	0.001	0.001	0.001	0.615212	0.775795	SES	0.901454	1.23795	0.734823	1.20761	SES	0.703621	0.296222	0.639068	0.670607
	Legend
	SES	Data from this mouse was excluded due to the SES score being lower than 0.9.
Mann-Whitney test, two-tailed, unpaired
P value	ΔfruK vs. wt	ΔgalK vs. wt	ΔmanA vs. wt
d1	0.669	0.0014	<0.0001
d2	<0.0001	0.0001	<0.0001
cc	<0.0001	0.0029	<0.0001

## Sheet: Fig. 2C
129S6SvEv/Tac (SPF, Str); Competitive index	SL1344 ΔfruK												SL1344 ΔgalK												SL1344 ΔmanA												SL1344 wild type
day post infection/mouse identifier	AY322	AY323	AY324	AY325	AY326	AY327	AZ305	AZ306	AZ307	AZ308	AZ309	AZ310	AY322	AY323	AY324	AY325	AY326	AY327	AZ305	AZ306	AZ307	AZ308	AZ309	AZ310	AY322	AY323	AY324	AY325	AY326	AY327	AZ305	AZ306	AZ307	AZ308	AZ309	AZ310	AY322	AY323	AY324	AY325	AY326	AY327	AZ305	AZ306	AZ307	AZ308	AZ309	AZ310
d1	1.37824	1.65203	1.3358	1.43672	1.19269	1.64886	0.147054	0.308451	0.233777	0.232089	0.443033	0.127753	0.361115	0.236966	0.344376	0.334507	0.429516	0.504368	0.739202	0.562308	0.701183	0.492897	0.590308	0.495124	0.0194864	0.00119392	0.00235159	0.00171351	0.00084734	0.00099872	0.199355	0.0146105	0.0367495	0.0541736	0.0365343	0.0756399	0.961831	0.693272	0.89568	0.975938	0.708457	1.24654	0.906696	1.08972	0.959002	0.986599	0.896726	0.840878
d2	0.0404234	0.0943681	0.538499	0.515067	0.0298518	0.102575	0.0244618	0.00656893	0.0247515	0.0213284	0.0210458	SES	0.0986514	0.0865871	0.21674	0.275159	0.0920179	0.350473	0.290597	0.126811	0.434062	0.17998	0.264097	SES	0.00312132	0.00104618	0.00134129	0.00176207	0.0010815	0.00095506	0.0225506	0.00288174	0.0105308	0.0317409	0.00351583	SES	0.92809	0.531332	0.842466	0.845104	0.490864	2.06398	0.539563	0.347175	0.757718	0.481554	0.754009	SES
cc	0.10681	0.133784	0.243404	0.153792	0.0486184	0.0756543	0.0434261	0.00790253	0.0299076	0.0261614	0.0182949	SES	0.105832	0.100752	0.200596	0.249506	0.0989715	0.301652	0.352377	0.156187	0.412857	0.162239	0.271263	SES	0.00794606	0.00102323	0.00103275	0.00072048	0.00071717	0.00090932	0.0312848	0.00380042	0.00795936	0.0299164	0.00187551	SES	1.0385	0.538239	0.818988	0.772016	0.501708	1.69012	0.592779	0.410989	0.757596	0.441846	0.810455	SES
	Legend
	SES	Data from this mouse was excluded due to the SES score being lower than 0.9.
Mann-Whitney test, two-tailed, unpaired
P value	ΔfruK vs. wt	ΔgalK vs. wt	ΔmanA vs. wt
d1	0.9774	<0.0001	<0.0001
d2	0.0001	<0.0001	<0.0001
cc	<0.0001	<0.0001	<0.0001

## Sheet: Fig. 2D
C57BL/6J (LCM); Competitive index	SL1344 ΔfruK								SL1344 ΔgalK								SL1344 ΔmanA								SL1344 wild type
day post infection/mouse identifier	AZ780	AZ781	AZ782	AZ783	AZ905	AZ906	AZ907	AZ908	AZ780	AZ781	AZ782	AZ783	AZ905	AZ906	AZ907	AZ908	AZ780	AZ781	AZ782	AZ783	AZ905	AZ906	AZ907	AZ908	AZ780	AZ781	AZ782	AZ783	AZ905	AZ906	AZ907	AZ908
d1	0.793783	0.611541	0.65947	0.740032	0.676432	0.662775	0.0936867	0.264655	1.2015	1.1393	1.19396	1.10673	1.02051	0.960558	1.30501	1.37639	0.122585	0.0885743	0.129259	0.200139	0.339767	0.386802	1.44286	1.29373	1.0366	1.10141	1.06396	1.09269	1.06838	1.015	0.224966	0.287252
d2	0.503886	0.312553	0.0762898	0.191745	0.197193	0.254287	0.0920854	0.491316	1.26528	1.36872	1.2293	1.34791	1.18711	1.1292	1.34239	1.32605	0.0629034	0.0729607	0.142825	0.0985445	0.166052	0.115526	0.333334	0.0974686	1.09294	1.38406	1.48039	1.44117	1.36504	1.26964	1.10642	1.07734
d3	0.0242147	0.00671138	0.0104992	0.00654817	0.00217974	0.0137842	N/A	0.0138071	2.32674	1.90192	1.37223	1.82629	0.998397	0.801545	N/A	1.25908	0.0463122	0.00810098	0.0234541	0.024205	0.0084623	0.0109977	N/A	0.0345998	2.08207	1.55643	1.50215	1.92435	1.29204	1.41277	N/A	1.62419
d4	0.00330898	0.00317542	SES	0.0045628	0.0114944	SES	N/A	0.00064332	1.55054	0.855563	SES	1.20825	0.417365	SES	N/A	0.759727	0.0126786	0.0105799	SES	0.0284034	0.046324	SES	N/A	0.00262241	2.096	1.32905	SES	2.90735	0.958741	SES	N/A	2.512
cc	0.00759172	0.0110447	0.0130648	0.00783909	0.001043	SES	N/A	0.00593374	2.13983	1.82035	0.670279	1.32093	0.455772	0.74392	N/A	1.58216	0.0370101	0.0282126	0.130941	0.0396617	0.00364428	0.00446199	N/A	0.0148427	2.29494	1.96586	0.950314	2.4633	1.12336	1.90032	N/A	2.15167
	Legend
	SES	Data from this mouse was excluded due to the SES score being lower than 0.9.
	N/A	Mouse reached humane endpoint
Mann-Whitney test, two-tailed, unpaired
P value	ΔfruK vs. wt	ΔgalK vs. wt	ΔmanA vs. wt
d1	0.499	0.281	0.2345
d2	0.0002	0.7984	0.0002
d3	0.0006	0.4557	0.0006
d4	0.0079	0.556	0.0079
cc	0.0012	0.0728	0.0006

## Sheet: Fig. 2E
C57BL/6J (OligoMM12); Competitive index	SL1344 ΔfruK															SL1344 ΔgalK															SL1344 ΔmanA															SL1344 wild type
day post infection/mouse identifier	AY39	AY40	AY41	AY42	AY43	AY44	AY45	AZ770	AZ771	AZ772	BA6	BA7	BA8	BA9	BA10	AY39	AY40	AY41	AY42	AY43	AY44	AY45	AZ770	AZ771	AZ772	BA6	BA7	BA8	BA9	BA10	AY39	AY40	AY41	AY42	AY43	AY44	AY45	AZ770	AZ771	AZ772	BA6	BA7	BA8	BA9	BA10	AY39	AY40	AY41	AY42
d1	0.480572	0.686694	SES	0.27002	0.545122	1.13368	0.285724	0.285663	0.370076	0.332955	0.219759	0.333303	0.443196	N/S	0.290307	1.48317	1.51776	SES	1.32691	2.07529	1.43171	1.29303	0.831021	1.02854	1.30733	1.07576	1.21666	0.945803	N/S	1.08843	0.0401216	2.14963	SES	0.0104542	0.576853	2.17263	0.00891829	0.319855	1.54933	0.264983	0.464073	0.0141592	0.568575	N/S	0.228264	1.00843	1.27854	SES	1.14489
d2	0.0190794	0.0399301	0.136155	0.123861	0.12715	0.0988077	0.0832225	0.172606	0.084816	0.0556138	0.0241654	0.118387	0.0589818	0.0728174	SES	1.85151	1.9536	2.54509	2.48431	2.62783	2.73537	2.36267	1.84063	1.11598	1.30509	0.647936	1.01729	1.01802	0.978571	SES	0.0301128	0.0174613	0.0446799	0.00336457	0.0265326	0.260201	0.160064	0.916272	0.230733	0.135222	0.0551354	0.0370932	0.127091	0.0697705	SES	2.14189	1.34726	1.36171	1.27302
d3	0.04997	0.0299721	SES	0.0640599	0.0342084	0.0550129	0.0264616	0.23005	SES	0.0327525	0.0219084	N/C	0.0339745	0.0297541	SES	1.95843	1.77573	SES	2.30415	2.11108	3.22763	3.17011	1.25781	SES	3.73283	1.04742	N/C	1.11411	2.40751	SES	0.00797568	0.0063555	SES	0.00050853	0.00423224	0.00076901	0.0326818	0.0887703	SES	0.0529043	0.0446141	N/C	0.0660859	0.0240222	SES	2.11612	1.30284	SES	1.20624
d4	SES	0.0101057	0.0311786	SES	SES	0.0173534	0.00289147	0.0042523	SES	0.00567244	0.00498068	0.00163152	SES	SES	SES	SES	2.65666	2.95177	SES	SES	4.71469	2.71437	1.69595	SES	11.4035	0.305066	1.4971	SES	SES	SES	SES	0.001	0.001	SES	SES	0.001	0.00156526	0.00837167	SES	0.0207585	0.00186586	0.00518298	SES	SES	SES	SES	0.917233	1.334	SES
cc	SES	0.00698386	SES	SES	0.00379804	SES	0.00416671	0.0160031	SES	0.0064157	SES	0.00524391	SES	SES	SES	SES	4.80613	SES	SES	1.86943	SES	3.82917	1.37708	SES	10.1873	SES	0.742234	SES	SES	SES	SES	0.001	SES	SES	0.00079015	SES	0.001	0.0113074	SES	0.0174057	SES	0.00271609	SES	SES	SES	SES	1.12441	SES	SES
	Legend
	SES	Data from this mouse was excluded due to the SES score being lower than 0.9.
	N/C	Feces was not collected
	N/S	No data were obtained with Illumina sequencing
Mann-Whitney test, two-tailed, unpaired
P value	ΔfruK vs. wt	ΔgalK vs. wt	ΔmanA vs. wt
d1	<0.0001	0.281	0.2345
d2	<0.0001	0.7984	0.0002
d3	<0.0001	0.4557	0.0006
d4	0.0002	0.556	0.0079
cc	0.0022	0.0728	0.0006
[truncated: 11 more columns]

## Sheet: Fig. 2F
d2 post infection, competitive index (ΔnagB)						Mann-Whitney test, two-tailed, unpaired
C57BL/6J (GF)	C57BL/6J (SPF, Str)	129S6/SvEvTac (SPF, Str)	C57BL/6J (LCM)	C57BL/6J (OMM12)		P value	Comparison
0.280801	0.465605	2.19497	0.0168889	0.415777		0.0047	C57BL/6J (GF) vs. C57BL/6J (SPF, Str)
0.286976	0.51595	2.14162	0.0141344	0.262438		0.0002	C57BL/6J (GF) vs. 129S6/SvEvTac (SPF, Str)
0.360556	0.62372	1.91309	0.0763214	3.43073		0.0013	C57BL/6J (GF) vs. C57BL/6J (LCM)
0.579788	1.16218	2.39677	0.0752443	0.553122		<0.0001	129S6/SvEvTac (SPF, Str) vs. C57BL/6J (LCM)
0.160591	1.84892	0.6635	0.0831958	1.09635		<0.0001	C57BL/6J (LCM) vs. C57BL/6J (OMM12)
0.266352	0.314041	2.76928	0.0369157	0.919606
	2.58919	1.78629	0.239217	0.60962
	0.402782	1.10862	0.0121547	0.776762
	0.419724	1.02892		0.314356
	0.453471	0.836184		0.28516
	0.834002	1.52327		SES
	1.83447	SES		0.610342
				0.586125
				0.214137
				1.24558
Legend
SES	Data from this mouse was excluded due to the SES score being lower than 0.9.

## Sheet: Fig. 2H
d2 post infection, competitive index (ΔkdgK)						Mann-Whitney test, two-tailed, unpaired
C57BL/6J (GF)	C57BL/6J (SPF, Str)	129S6/SvEvTac (SPF, Str)	C57BL/6J (LCM)	C57BL/6J (OMM12)		p-value	Comparison
0.508022	0.0978802	0.092438	1.31748	2.13538		0.0002	C57BL/6J (GF) vs. C57BL/6J (SPF, Str)
0.287139	0.0614062	0.148768	0.868856	1.0388		0.0129	C57BL/6J (SPF, Str) vs. 129S6/SvEvTac (SPF, Str)
0.177406	0.105308	0.119035	0.742935	3.33283		<0.0001	C57BL/6J (SPF, Str) vs. C57BL/6J (LCM)
0.357877	0.0667414	0.258437	0.860785	1.14752		<0.0001	C57BL/6J (SPF, Str) vs. C57BL/6J (OMM12)
0.328659	0.113592	0.342319	0.905714	1.29562
0.53815	0.0757234	0.0802905	0.874297	0.766305
	0.129695	0.404973	1.03023	0.829987
	0.109842	0.289005	0.855148	1.57411
	0.0889838	0.227049		0.610007
	0.0456669	0.0695227		0.661948
	0.0290732	0.1232		SES
	0.208519	SES		0.58089
				0.66948
				0.627468
				0.962018
Legend
SES	Data from this mouse was excluded due to the SES score being lower than 0.9.

## Sheet: Fig. 2I
129S6SvEv/Tac (SPF, Str); CFUs/g feces or cc	SL1344 mutat pool alone												SL1344 mutant pool + ATCC14028S (1:50)									SL1344 mutant pool + ATCC14028S (1:1000)
day post infection/mouse identifier	AY322	AY323	AY324	AY325	AY326	AY327	AZ305	AZ306	AZ307	AZ308	AZ309	AZ310	AZ388	AZ389	AZ390	AZ391	AZ392	AZ393	AZ554	AZ555	AZ556	AZ394	AZ395	AZ396	AZ397	AZ398	AZ399	AZ557	AZ558	AZ559
d1	46800000000	200000000000	152000000000	154000000000	145000000000	205000000000	254000000000	298000000000	166000000000	217000000000	192000000000	130000000000	45700000000	117000000000	103000000000	252000000000	247000000000	70600000000	176000000000	227000000000	317000000000	76800000000	130000000000	178000000000	308000000000	174000000000	132000000000	125000000000	70000000000	107000000000
d2	124000000000	227000000000	247000000000	13400000000	185000000000	242000000000	96000000000	87300000000	79100000000	72300000000	77900000000	10700000000	22600000000	68500000000	284000000000	52600000000	111000000000	73500000000	118000000000	15000000000	64400000000	61100000000	106000000000	65500000000	94500000000	77900000000	37600000000	38500000000	26900000000	39700000000
cc	80800000000	8390000000	12000000000	10600000000	56700000000	2440000000	258000000000	4500000000	39700000000	55600000000	34400000000	110000000000	26400000000	41300000000	85800000000	56300000000	96100000000	43800000000	12700000000	39200000000	30600000000	92500000000	26500000000	41500000000	141000000000	85600000000	188000000000	98500000000	17300000000	313000000000

## Sheet: Fig. 2K
129S6SvEv/Tac (SPF, Str); SES	SL1344 mutat pool alone												SL1344 mutant pool + ATCC14028S (1:50)									SL1344 mutant pool + ATCC14028S (1:1000)
day post infection/mouse identifier	AY322	AY323	AY324	AY325	AY326	AY327	AZ305	AZ306	AZ307	AZ308	AZ309	AZ310	AZ388	AZ389	AZ390	AZ391	AZ392	AZ393	AZ554	AZ555	AZ556	AZ394	AZ395	AZ396	AZ397	AZ398	AZ399	AZ557	AZ558	AZ559
d1	0.994046	0.983434	0.987174	0.968836	0.958315	0.986196	0.991028	0.988931	0.995322	0.989588	0.98289	0.986225	0.989941	0.993699	0.972261	N/A	0.896042	0.994243	0.985852	0.976334	0.991165	0.994361	0.962475	0.986528	0.990454	0.995314	0.932349	0.935054	0.981654	0.988636
d2	0.974964	0.964305	0.971617	0.989876	0.97965	0.986379	0.94861	0.944871	0.967816	0.97314	0.979649	0.845236	0.988823	0.994128	0.959699	0.984135	0.922077	0.995524	0.98375	0.981535	0.984058	0.998077	0.959614	0.983403	0.980276	0.995661	0.941167	0.954004	0.983493	0.990126
cc	0.972206	0.968264	0.965685	0.983596	0.98253	0.983775	0.965356	0.951672	0.968814	0.972289	0.966259	0.8359	0.990065	0.99278	0.958743	0.985667	0.91285	0.995166	0.982884	0.983064	0.985735	0.997651	0.958641	0.985025	0.982373	0.996017	0.949185	0.95678	0.982596	0.988961
	Legend
	N/A	No data were obtained with Illumina sequencing

## Sheet: Fig. 2L
129S6SvEv/Tac (SPF, Str); Competitive index	SL1344 ΔfruK												SL1344 ΔfruK (+ 1:50 ATCC14028S)									SL1344 ΔfruK (+1:1000 ATCC14028S)
day post infection/mouse identifier	AY322	AY323	AY324	AY325	AY326	AY327	AZ305	AZ306	AZ307	AZ308	AZ309	AZ310	AZ388	AZ389	AZ390	AZ391	AZ392	AZ393	AZ554	AZ555	AZ556	AZ394	AZ395	AZ396	AZ397	AZ398	AZ399	AZ557	AZ558	AZ559
d1	1.37824	1.65203	1.3358	1.43672	1.19269	1.64886	0.147054	0.308451	0.233777	0.232089	0.443033	0.127753	0.466015	0.0483769	0.365373	N/S	SES	0.00378443	0.524234	0.0752761	0.438451	0.1536	0.144933	0.988955	0.398557	0.254382	0.242293	0.157737	0.0675663	0.175071
d2	0.0404234	0.0943681	0.538499	0.515067	0.0298518	0.102575	0.0244618	0.00656893	0.0247515	0.0213284	0.0210458	SES	0.001	0.001	0.001	0.00578723	0.00268115	0.001	0.001	0.001	0.00342097	0.001	0.001	0.210954	0.00427535	0.001	0.001	0.00108349	0.001	0.0101164
cc	0.10681	0.133784	0.243404	0.153792	0.0486184	0.0756543	0.0434261	0.00790253	0.0299076	0.0261614	0.0182949	SES	0.001	0.001	0.001	0.00773917	0.00456719	0.001	0.001	0.00107088	0.00151704	0.001	0.00288467	0.360541	0.001	0.001	0.00522584	0.00585878	0.001	0.0167671
	Legend
	N/S	No data were obtained with Illumina sequencing
	SES	Data from this mouse was excluded due to the SES score being lower than 0.9.
Mann-Whitney test, two-tailed, unpaired
Comparison	P value
d1: ΔfruK (+ 1:50 ATCC14028S) vs. ΔfruK	0.1003
d2: ΔfruK (+ 1:50 ATCC14028S) vs. ΔfruK	<0.0001
cc: ΔfruK (+ 1:50 ATCC14028S) vs. ΔfruK	<0.0001
d1: ΔfruK (+1:1000 ATCC14028S) vs. ΔfruK	0.0491
d2: ΔfruK (+1:1000 ATCC14028S) vs. ΔfruK	0.0016
cc: ΔfruK (+1:1000 ATCC14028S) vs. ΔfruK	0.003

[truncated: 54 more sheets: Fig. 3A, Fig. 3B, Fig. 3C, Fig. 3D, Fig. 3E, Fig. 3F, Fig. 3G, Fig. 4A, Fig. 4B, Fig. 4C, Fig. 4D, Fig. 4E, Fig. 4F, Fig. 4G, Fig. 5A, Fig. 5B, Fig. S1A, Fig. S1B, Fig. S1C, Fig. S1D …]
